# Supplementary material for: White Matter Abnormalities and Cognition in Aging and Alzheimer Disease
Source: JAMA Neurol. 2025 Jun 9;82(8):825–36. doi: 10.1001/jamaneurol.2025.1601 (PMC12150229; doi:10.1001/jamaneurol.2025.1601)
Supplement: Supplement 2. — eTable 5. Cross-Sectional Results for All Tracts and Microstructural Metrics for Memory, Executive Function, and Language Performance eTable 6. Longitudinal Results for All Tracts and Microstructural Metrics for Memory, Executive Function, and Language Decline eTable 7. ANOVA Results From Microstructural Bootstrapped Analysis eTable 8. Post Hoc t Tests for Microstructural ANOVA eTable 9. Bootstrapped Means for Microstructural Analysis eTable 10. ANOVA Results From Tract-Type Bootstrapped Analysis eTable 11. Post Hoc t Tests for Tract-Type ANOVA eTable 12. Bootstrapped Means for Tract-Type Analysis eTable 13. ANOVA Results From Tract-Specific Bootstrapped Analysis eTable 14. Post Hoc t Tests for Tract-Specific ANOVA eTable 15. Bootstrapped Means for Tract-Specific Analysis eTable 16. All Cross-Sectional and Longitudinal Interaction Results for All Tracts and Microstructural Metrics for Memory, Executive Function, and Language Performance [file jamaneurol-e251601-s002.xlsx]

## Sheet: Table of Contents
Peter C, Sathe A, Shashikumar N, et al. White matter abnormalities and cognition in aging and Alzheimer disease. JAMA Neurol. Published online June 9, 2025. doi:10.1001/jamaneurol.2025.1601
This supplemental material has been provided by the authors to give readers additional information about their work.
eTable 5. Cross-Sectional Results for All Tracts and Microstructural Metrics for Memory, Executive Function, and Language Performance
eTable 6. Longitudinal Results for All Tracts and Microstructural Metrics for Memory, Executive Function, and Language Decline
eTable 7. ANOVA Results From Microstructural Bootstrapped Analysis
eTable 8. Post Hoc t Tests for Microstructural ANOVA
eTable 9. Bootstrapped Means for Microstructural Analysis
eTable 10. ANOVA Results From Tract-Type Bootstrapped Analysis
eTable 11. Post Hoc t Tests for Tract-Type ANOVA
eTable 12. Bootstrapped Means for Tract-Type Analysis
eTable 13. ANOVA Results From Tract-Specific Bootstrapped Analysis
eTable 14. Post Hoc t Tests for Tract-Specific ANOVA
eTable 15. Bootstrapped Means for Tract-Specific Analysis
eTable 16. All Cross-Sectional and Longitudinal Interaction Results for All Tracts and Microstructural Metrics for Memory, Executive Function, and Language Performance

## Sheet: eTable 5
eTable 5. Cross-Sectional Results for All Tracts and Microstructural Metrics for Memory, Executive Function, and Language Performance
TRACT	TYPE	MICRO	OUTCOME	ANALYSIS_TYPE	B	SE	TVAL	PVAL	PVAL_CORRECTED
Angular Gyrus	Parietal TC	FW	Executive Function Performance	Cross-Sectional	-0.511736	0.0481936	-10.6183	5.49767e-26	1.31944e-23
Cingulum	Limbic	FW	Executive Function Performance	Cross-Sectional	-0.826301	0.0784927	-10.5271	1.41664e-25	1.69996e-23
Medial Frontal Gyrus	Prefrontal TC	FW-corrected FA	Executive Function Performance	Cross-Sectional	1.76353	0.176044	10.0175	2.42917e-23	1.8313e-21
Fornix	Limbic	FW	Memory Performance	Cross-Sectional	-1.06873	0.10684	-10.0031	2.79063e-23	6.69751e-21
Superior Frontal Gyrus	Prefrontal TC	FW-corrected FA	Executive Function Performance	Cross-Sectional	1.84037	0.184141	9.99436	3.05216e-23	1.8313e-21
IPL	Parietal TC	FW	Executive Function Performance	Cross-Sectional	-0.471407	0.0478791	-9.84579	1.30375e-22	6.25802e-21
Cingulum	Limbic	FW	Language Performance	Cross-Sectional	-0.775577	0.0788004	-9.84229	1.34978e-22	3.23947e-20
ILF	Limbic	FW	Executive Function Performance	Cross-Sectional	-0.620572	0.0631831	-9.82181	1.64566e-22	6.58264e-21
preSMA CC	Motor TC	FW	Executive Function Performance	Cross-Sectional	-0.573886	0.0596127	-9.62692	1.06716e-21	3.65885e-20
Inferior Temporal Gyrus	Limbic	FW	Language Performance	Cross-Sectional	-0.653365	0.067938	-9.61707	1.17234e-21	1.40681e-19
Middle Frontal Gyrus	Prefrontal TC	FW	Executive Function Performance	Cross-Sectional	-0.559762	0.058339	-9.59498	1.44531e-21	4.33593e-20
Fornix	Limbic	FW	Language Performance	Cross-Sectional	-0.950294	0.0998069	-9.52132	2.8965e-21	2.3172e-19
SPL	Parietal TC	FW	Executive Function Performance	Cross-Sectional	-0.4688	0.0495677	-9.45776	5.25794e-21	1.40212e-19
preSMA CC	Motor TC	FW-corrected FA	Executive Function Performance	Cross-Sectional	1.70396	0.181639	9.38105	1.07418e-20	2.57803e-19
SLF	Association	FW	Executive Function Performance	Cross-Sectional	-0.493028	0.0529189	-9.31668	1.94804e-20	4.25026e-19
ILF	Limbic	FW	Language Performance	Cross-Sectional	-0.586265	0.0634553	-9.23903	3.9751e-20	2.38506e-18
Caudate to Middle Frontal	Projection	FW	Executive Function Performance	Cross-Sectional	-0.555969	0.0604436	-9.19814	5.77118e-20	1.11095e-18
Cuneus	Occipital TC	FW	Executive Function Performance	Cross-Sectional	-0.468329	0.0509408	-9.19358	6.01764e-20	1.11095e-18
Inferior Temporal Gyrus	Limbic	FW	Executive Function Performance	Cross-Sectional	-0.61894	0.0678603	-9.12079	1.16419e-19	1.99576e-18
IFG Pars Opercularis	Prefrontal TC	FW	Executive Function Performance	Cross-Sectional	-0.515275	0.0568157	-9.06924	1.85202e-19	2.96323e-18
Superior Occipital	Occipital TC	FW	Executive Function Performance	Cross-Sectional	-0.46766	0.0516403	-9.05611	2.08503e-19	3.12754e-18
Superior Frontal Gyrus	Prefrontal TC	FW	Executive Function Performance	Cross-Sectional	-0.514657	0.0574214	-8.96281	4.79573e-19	6.77044e-18
Medial Frontal Gyrus	Prefrontal TC	FW	Executive Function Performance	Cross-Sectional	-0.541815	0.0605026	-8.95523	5.13046e-19	6.84061e-18
PMd CC	Motor TC	FW	Executive Function Performance	Cross-Sectional	-0.521826	0.0590815	-8.83231	1.51875e-18	1.91842e-17
Middle Temporal Gyrus	Limbic	FW	Language Performance	Cross-Sectional	-0.562884	0.0637782	-8.82565	1.60948e-18	7.72549e-17
Fornix	Limbic	FW	Executive Function Performance	Cross-Sectional	-0.880364	0.0998144	-8.82001	1.69049e-18	2.02859e-17
IFG Pars Triangularis	Prefrontal TC	FW	Executive Function Performance	Cross-Sectional	-0.477351	0.0542999	-8.79101	2.17905e-18	2.49034e-17
Superior Frontal Gyrus	Prefrontal TC	FW-corrected AxD	Executive Function Performance	Cross-Sectional	2.60568	0.297048	8.77193	2.5742e-18	2.80822e-17
Middle Occipital	Occipital TC	FW	Executive Function Performance	Cross-Sectional	-0.407935	0.0465938	-8.75514	2.97843e-18	3.10792e-17
Inferior Occipital	Occipital TC	FW	Executive Function Performance	Cross-Sectional	-0.476185	0.0545734	-8.72559	3.8498e-18	3.8498e-17
ILF	Limbic	FW-corrected FA	Executive Function Performance	Cross-Sectional	1.52248	0.174883	8.7057	4.57358e-18	4.39064e-17
Lingual Gyrus	Occipital TC	FW	Executive Function Performance	Cross-Sectional	-0.482609	0.055649	-8.67237	6.09874e-18	5.62961e-17
Angular Gyrus	Parietal TC	FW	Language Performance	Cross-Sectional	-0.420568	0.0485208	-8.66778	6.34521e-18	2.53483e-16
Middle Frontal Gyrus	Prefrontal TC	FW	Language Performance	Cross-Sectional	-0.506701	0.0585778	-8.65004	7.39324e-18	2.53483e-16
IFOF	Association	FW	Executive Function Performance	Cross-Sectional	-0.450164	0.0521313	-8.6352	8.39681e-18	7.46383e-17
Medial Frontal Gyrus	Prefrontal TC	FW-corrected AxD	Executive Function Performance	Cross-Sectional	2.25484	0.261653	8.61766	9.76031e-18	8.36598e-17
Medial Frontal Gyrus	Prefrontal TC	FW-corrected RD	Executive Function Performance	Cross-Sectional	-2.16272	0.251884	-8.58618	1.27765e-17	1.05737e-16
Middle Temporal Gyrus	Limbic	FW	Executive Function Performance	Cross-Sectional	-0.546158	0.0636424	-8.58167	1.32751e-17	1.06201e-16
preSMA Projection	Projection	FW	Executive Function Performance	Cross-Sectional	-0.52887	0.0617298	-8.56751	1.49812e-17	1.15983e-16
Lateral Orbital Gyrus	Prefrontal TC	FW	Executive Function Performance	Cross-Sectional	-0.465554	0.0544601	-8.54854	1.7604e-17	1.3203e-16
Caudate to Middle Frontal	Projection	FW	Language Performance	Cross-Sectional	-0.518411	0.060701	-8.5404	1.88717e-17	5.6615e-16
Cingulum	Limbic	FW	Memory Performance	Cross-Sectional	-0.718194	0.0843748	-8.51196	2.39724e-17	2.87669e-15
PMv CC	Motor TC	FW	Executive Function Performance	Cross-Sectional	-0.481806	0.05759	-8.36614	8.17744e-17	5.94723e-16
Calcarine Sulcus	Occipital TC	FW	Executive Function Performance	Cross-Sectional	-0.465684	0.0559099	-8.32918	1.1121e-16	7.85013e-16
SMA CC	Motor TC	FW	Executive Function Performance	Cross-Sectional	-0.529324	0.0637844	-8.29865	1.43175e-16	9.81772e-16
Middle Frontal Gyrus	Prefrontal TC	FW-corrected FA	Executive Function Performance	Cross-Sectional	1.47907	0.178529	8.28479	1.60565e-16	1.07043e-15
SLF-TP	Association	FW	Executive Function Performance	Cross-Sectional	-0.490291	0.0593362	-8.26294	1.92314e-16	1.24744e-15
IFG Pars Orbitalis	Prefrontal TC	FW	Executive Function Performance	Cross-Sectional	-0.452857	0.0548371	-8.25822	1.99898e-16	1.26251e-15
S1 CC	Motor TC	FW	Executive Function Performance	Cross-Sectional	-0.434582	0.0527423	-8.23973	2.32739e-16	1.43224e-15
Olfactory Cortex	Prefrontal TC	FW-corrected FA	Executive Function Performance	Cross-Sectional	1.09656	0.13341	8.21954	2.74662e-16	1.64797e-15
Superior Frontal Gyrus	Prefrontal TC	FW-corrected RD	Executive Function Performance	Cross-Sectional	-2.33748	0.285297	-8.19315	3.40863e-16	1.9953e-15
Medial Frontal Gyrus	Prefrontal TC	FW-corrected FA	Language Performance	Cross-Sectional	1.44658	0.177032	8.17129	4.07506e-16	1.08668e-14
Supramarginal Gyrus	Parietal TC	FW	Executive Function Performance	Cross-Sectional	-0.407019	0.0498443	-8.16581	4.26098e-16	2.43484e-15
Caudate to Superior Frontal	Projection	FW	Executive Function Performance	Cross-Sectional	-0.521596	0.0639757	-8.15303	4.72745e-16	2.63857e-15
IPL	Parietal TC	FW	Language Performance	Cross-Sectional	-0.391865	0.0481517	-8.13813	5.33646e-16	1.09795e-14
IFOF	Association	FW	Language Performance	Cross-Sectional	-0.425987	0.052349	-8.13745	5.36716e-16	1.09795e-14
Medial Orbitofrontal Gyrus	Prefrontal TC	FW-corrected FA	Executive Function Performance	Cross-Sectional	1.14509	0.140756	8.13522	5.46324e-16	2.97995e-15
IFG Pars Opercularis	Prefrontal TC	FW	Language Performance	Cross-Sectional	-0.464194	0.0570639	-8.13464	5.48976e-16	1.09795e-14
ILF	Limbic	FW	Memory Performance	Cross-Sectional	-0.550919	0.0680829	-8.09188	7.74921e-16	6.19937e-14
S1 Projection	Projection	FW	Executive Function Performance	Cross-Sectional	-0.437105	0.0541223	-8.07625	8.80488e-16	4.69594e-15
SMA CC	Motor TC	FW-corrected FA	Executive Function Performance	Cross-Sectional	1.46676	0.181894	8.06382	9.73192e-16	5.07753e-15
Gyrus Rectus	Prefrontal TC	FW-corrected FA	Executive Function Performance	Cross-Sectional	1.04075	0.129653	8.0272	1.30592e-15	6.66855e-15
Fornix	Limbic	FW-corrected MD	Language Performance	Cross-Sectional	1.73588	0.216495	8.0181	1.40483e-15	2.59353e-14
SLF	Association	FW	Language Performance	Cross-Sectional	-0.423364	0.0532491	-7.95063	2.40678e-15	3.73315e-14
Superior Frontal Gyrus	Prefrontal TC	FW-corrected FA	Language Performance	Cross-Sectional	1.47284	0.18525	7.95056	2.40785e-15	3.73315e-14
SPL	Parietal TC	FW	Language Performance	Cross-Sectional	-0.396848	0.0499406	-7.94641	2.48877e-15	3.73315e-14
IFG Pars Triangularis	Prefrontal TC	FW	Language Performance	Cross-Sectional	-0.432777	0.0545451	-7.93431	2.73957e-15	3.86763e-14
preSMA CC	Motor TC	FW	Language Performance	Cross-Sectional	-0.474181	0.0598863	-7.91802	3.11661e-15	4.15548e-14
Superior Temporal Gyrus	Limbic	FW	Executive Function Performance	Cross-Sectional	-0.452931	0.0573294	-7.90051	3.5787e-15	1.75688e-14
Medial Orbitofrontal Gyrus	Prefrontal TC	FW-corrected RD	Executive Function Performance	Cross-Sectional	-1.48887	0.188458	-7.90023	3.58696e-15	1.75688e-14
Superior Frontal Gyrus	Prefrontal TC	FW	Language Performance	Cross-Sectional	-0.455171	0.057633	-7.89775	3.65784e-15	4.62043e-14
IFG Pars Orbitalis	Prefrontal TC	FW	Language Performance	Cross-Sectional	-0.433489	0.0549584	-7.88759	3.96369e-15	4.75642e-14
M1 CC	Motor TC	FW	Executive Function Performance	Cross-Sectional	-0.466605	0.0593593	-7.86068	4.89875e-15	2.3514e-14
PMd Projection	Projection	FW	Executive Function Performance	Cross-Sectional	-0.452863	0.0580584	-7.80014	7.87184e-15	3.7044e-14
IFG Pars Triangularis	Prefrontal TC	FW-corrected FA	Executive Function Performance	Cross-Sectional	1.24251	0.159462	7.79191	8.39134e-15	3.87293e-14
Lateral Orbital Gyrus	Prefrontal TC	FW	Language Performance	Cross-Sectional	-0.423766	0.0546295	-7.7571	1.10017e-14	1.25734e-13
UF	Limbic	FW	Language Performance	Cross-Sectional	-0.484958	0.0631354	-7.68124	1.97746e-14	2.15722e-13
SMA CC	Motor TC	FW-corrected FA	Language Performance	Cross-Sectional	1.38805	0.18247	7.60701	3.49085e-14	3.64262e-13
Superior Temporal Gyrus	Limbic	FW	Language Performance	Cross-Sectional	-0.436316	0.0575053	-7.58741	4.05199e-14	4.05199e-13
M1 Projection	Projection	FW	Executive Function Performance	Cross-Sectional	-0.473326	0.0627223	-7.54636	5.53268e-14	2.50537e-13
SMA Projection	Projection	FW	Executive Function Performance	Cross-Sectional	-0.48799	0.0646923	-7.54325	5.66358e-14	2.51715e-13
Fornix	Limbic	FW-corrected AxD	Language Performance	Cross-Sectional	1.53203	0.20314	7.54177	5.72731e-14	5.49821e-13
Corticostriatal	Projection	FW	Executive Function Performance	Cross-Sectional	-0.374749	0.0498018	-7.52481	6.51065e-14	2.84101e-13
Medial Frontal Gyrus	Prefrontal TC	FW	Language Performance	Cross-Sectional	-0.456347	0.0607205	-7.51554	6.98188e-14	6.44482e-13
PMd CC	Motor TC	FW-corrected FA	Executive Function Performance	Cross-Sectional	1.45827	0.19423	7.50795	7.39227e-14	3.16812e-13
Cuneus	Occipital TC	FW	Language Performance	Cross-Sectional	-0.382657	0.051226	-7.46997	9.83449e-14	8.74177e-13
Olfactory Cortex	Prefrontal TC	FW-corrected AxD	Executive Function Performance	Cross-Sectional	1.60689	0.215162	7.46826	9.96161e-14	4.19436e-13
preSMA CC	Motor TC	FW-corrected FA	Language Performance	Cross-Sectional	1.35972	0.182682	7.44312	1.20209e-13	1.03036e-12
SMA Projection	Projection	FW	Language Performance	Cross-Sectional	-0.481142	0.0648486	-7.41947	1.43391e-13	1.18668e-12
PMv Projection	Projection	FW	Executive Function Performance	Cross-Sectional	-0.46731	0.0632078	-7.39322	1.74255e-13	7.21056e-13
Superior Occipital	Occipital TC	FW	Language Performance	Cross-Sectional	-0.383114	0.0518875	-7.38354	1.87266e-13	1.49813e-12
Inferior Temporal Gyrus	Limbic	FW	Memory Performance	Cross-Sectional	-0.536148	0.0728524	-7.35936	2.23649e-13	1.3419e-11
Fornix	Limbic	FW-corrected MD	Memory Performance	Cross-Sectional	1.70102	0.232179	7.32633	2.85325e-13	1.36956e-11
preSMA CC	Motor TC	FW-corrected AxD	Executive Function Performance	Cross-Sectional	1.88976	0.258235	7.31796	3.03808e-13	1.23583e-12
ILF	Limbic	FW-corrected AxD	Executive Function Performance	Cross-Sectional	2.33592	0.320766	7.28231	3.946e-13	1.5784e-12
preSMA Projection	Projection	FW	Language Performance	Cross-Sectional	-0.450969	0.0619614	-7.27823	4.06544e-13	3.14743e-12
Middle Occipital	Occipital TC	FW	Language Performance	Cross-Sectional	-0.338551	0.0468065	-7.233	5.65332e-13	4.23999e-12
Paracentral	Parietal TC	FW	Executive Function Performance	Cross-Sectional	-0.421868	0.0583434	-7.23078	5.7442e-13	2.26001e-12
SLF	Association	FW-corrected FA	Executive Function Performance	Cross-Sectional	1.39219	0.192881	7.21784	6.31085e-13	2.44291e-12
Caudate to Superior Frontal	Projection	FW-corrected FA	Executive Function Performance	Cross-Sectional	1.25268	0.17375	7.20965	6.69686e-13	2.55118e-12
Supramarginal Gyrus	Parietal TC	FW	Language Performance	Cross-Sectional	-0.356918	0.0501033	-7.12363	1.24492e-12	9.05397e-12
PMd CC	Motor TC	FW	Language Performance	Cross-Sectional	-0.423345	0.0594828	-7.11709	1.30483e-12	9.2106e-12
UF	Limbic	FW	Executive Function Performance	Cross-Sectional	-0.44859	0.0631155	-7.10744	1.39793e-12	5.24223e-12
Cingulum	Limbic	FW-corrected AxD	Executive Function Performance	Cross-Sectional	2.23943	0.315751	7.0924	1.55643e-12	5.74682e-12
Caudate to Superior Frontal	Projection	FW	Language Performance	Cross-Sectional	-0.455187	0.0642228	-7.08762	1.61043e-12	1.1043e-11
PMd Projection	Projection	FW	Language Performance	Cross-Sectional	-0.411091	0.0582796	-7.05376	2.04956e-12	1.36637e-11
IPL	Parietal TC	FW-corrected FA	Executive Function Performance	Cross-Sectional	1.18125	0.16788	7.03626	2.32005e-12	8.43654e-12
Gyrus Rectus	Prefrontal TC	FW-corrected AxD	Executive Function Performance	Cross-Sectional	1.4633	0.208666	7.01267	2.74138e-12	9.81988e-12
Medial Orbitofrontal Gyrus	Prefrontal TC	FW	Executive Function Performance	Cross-Sectional	-0.366523	0.0524462	-6.98855	3.24889e-12	1.14667e-11
Medial Orbitofrontal Gyrus	Prefrontal TC	FW-corrected AxD	Executive Function Performance	Cross-Sectional	1.49463	0.215507	6.93542	4.71628e-12	1.64045e-11
SLF-TP	Association	FW	Language Performance	Cross-Sectional	-0.410568	0.0596584	-6.88199	6.84317e-12	4.43881e-11
PMv CC	Motor TC	FW	Language Performance	Cross-Sectional	-0.398219	0.0579419	-6.87272	7.29702e-12	4.60864e-11
Middle Frontal Gyrus	Prefrontal TC	FW-corrected AxD	Executive Function Performance	Cross-Sectional	2.21254	0.323068	6.84853	8.62515e-12	2.95318e-11
Cingulum	Limbic	FW-corrected FA	Executive Function Performance	Cross-Sectional	1.38583	0.202409	6.84667	8.7365e-12	2.95318e-11
Inferior Occipital	Occipital TC	FW	Language Performance	Cross-Sectional	-0.375592	0.0548896	-6.84267	8.98184e-12	5.52729e-11
Anterior Orbital Gyrus	Prefrontal TC	FW	Executive Function Performance	Cross-Sectional	-0.384787	0.0562428	-6.84153	9.05158e-12	3.01719e-11
Medial Orbitofrontal Gyrus	Prefrontal TC	FW-corrected FA	Language Performance	Cross-Sectional	0.965422	0.141477	6.82389	1.02222e-11	6.06525e-11
S1 CC	Motor TC	FW	Language Performance	Cross-Sectional	-0.36191	0.053051	-6.82194	1.03615e-11	6.06525e-11
Medial Orbital Gyrus	Prefrontal TC	FW-corrected FA	Executive Function Performance	Cross-Sectional	0.89851	0.132013	6.80624	1.15413e-11	3.7944e-11
Olfactory Cortex	Prefrontal TC	FW-corrected FA	Language Performance	Cross-Sectional	0.910249	0.133968	6.79452	1.25074e-11	7.14706e-11
Olfactory Cortex	Prefrontal TC	FW	Executive Function Performance	Cross-Sectional	-0.342891	0.0506209	-6.7737	1.4422e-11	4.6774e-11
Caudate to Superior Frontal	Projection	FW-corrected AxD	Executive Function Performance	Cross-Sectional	2.47916	0.366105	6.77172	1.46197e-11	4.67831e-11
IFG Pars Triangularis	Prefrontal TC	FW-corrected RD	Executive Function Performance	Cross-Sectional	-2.11226	0.313261	-6.74282	1.78057e-11	5.62286e-11
S1 Projection	Projection	FW	Language Performance	Cross-Sectional	-0.366215	0.0544017	-6.73168	1.92073e-11	1.07203e-10
Lingual Gyrus	Occipital TC	FW	Language Performance	Cross-Sectional	-0.374437	0.0559511	-6.69221	2.50982e-11	1.36899e-10
SMA CC	Motor TC	FW	Language Performance	Cross-Sectional	-0.428178	0.0640874	-6.68115	2.7042e-11	1.44224e-10
Middle Temporal Gyrus	Limbic	FW	Memory Performance	Cross-Sectional	-0.455069	0.0684877	-6.64454	3.45714e-11	1.38286e-09
Anterior Orbital Gyrus	Prefrontal TC	FW-corrected FA	Executive Function Performance	Cross-Sectional	0.865536	0.13067	6.62381	3.97557e-11	1.23914e-10
Calcarine Sulcus	Occipital TC	FW	Language Performance	Cross-Sectional	-0.371973	0.0562126	-6.61727	4.15418e-11	2.1674e-10
IPL	Parietal TC	FW-corrected FA	Language Performance	Cross-Sectional	1.11451	0.168575	6.61133	4.32218e-11	2.20707e-10
Angular Gyrus	Parietal TC	FW	Memory Performance	Cross-Sectional	-0.345134	0.0522074	-6.61082	4.33322e-11	1.48568e-09
SMA CC	Motor TC	FW-corrected AxD	Executive Function Performance	Cross-Sectional	1.58912	0.241462	6.58122	5.28263e-11	1.62543e-10
M1 Projection	Projection	FW	Language Performance	Cross-Sectional	-0.414025	0.0630202	-6.56972	5.70308e-11	2.85154e-10
Superior Frontal Gyrus	Prefrontal TC	FW-corrected AxD	Language Performance	Cross-Sectional	1.96019	0.298769	6.56089	6.04726e-11	2.96192e-10
UF	Limbic	FW-corrected FA	Executive Function Performance	Cross-Sectional	1.03644	0.158058	6.5573	6.19272e-11	1.88133e-10
PMv Projection	Projection	FW	Language Performance	Cross-Sectional	-0.414152	0.0634771	-6.52443	7.6966e-11	3.69437e-10
IFG Pars Triangularis	Prefrontal TC	FW-corrected AxD	Executive Function Performance	Cross-Sectional	2.02041	0.312086	6.47389	1.073e-10	3.18287e-10
Fornix	Limbic	FW-corrected MD	Executive Function Performance	Cross-Sectional	1.40188	0.216549	6.47371	1.07422e-10	3.18287e-10
Medial Orbital Gyrus	Prefrontal TC	FW	Executive Function Performance	Cross-Sectional	-0.397131	0.0614726	-6.4603	1.17281e-10	3.43262e-10
Gyrus Rectus	Prefrontal TC	FW-corrected RD	Executive Function Performance	Cross-Sectional	-1.172	0.182079	-6.43676	1.36773e-10	3.95489e-10
Paracentral	Parietal TC	FW-corrected FA	Executive Function Performance	Cross-Sectional	0.918069	0.142759	6.43088	1.42098e-10	4.05994e-10
Corticostriatal	Projection	FW	Language Performance	Cross-Sectional	-0.320622	0.0500626	-6.40442	1.6879e-10	7.94305e-10
IFG Pars Orbitalis	Prefrontal TC	FW-corrected RD	Executive Function Performance	Cross-Sectional	-1.2664	0.198285	-6.38678	1.89201e-10	5.34214e-10
Gyrus Rectus	Prefrontal TC	FW	Executive Function Performance	Cross-Sectional	-0.3381	0.0531796	-6.3577	2.28244e-10	6.36216e-10
M1 CC	Motor TC	FW-corrected FA	Executive Function Performance	Cross-Sectional	1.1928	0.187663	6.3561	2.30628e-10	6.36216e-10
Inferior Temporal Gyrus	Limbic	FW-corrected FA	Executive Function Performance	Cross-Sectional	1.44517	0.227586	6.34997	2.39937e-10	6.54375e-10
Fornix	Limbic	FW-corrected AxD	Executive Function Performance	Cross-Sectional	1.28686	0.202871	6.34327	2.50459e-10	6.71646e-10
IFOF	Association	FW-corrected FA	Executive Function Performance	Cross-Sectional	1.29167	0.203657	6.34241	2.51867e-10	6.71646e-10
Olfactory Cortex	Prefrontal TC	FW-corrected AxD	Language Performance	Cross-Sectional	1.36869	0.215857	6.34075	2.54603e-10	1.17509e-09
Superior Occipital	Occipital TC	FW-corrected FA	Executive Function Performance	Cross-Sectional	1.19724	0.188976	6.33539	2.63506e-10	6.94961e-10
Medial Frontal Gyrus	Prefrontal TC	FW-corrected AxD	Language Performance	Cross-Sectional	1.66519	0.263183	6.32709	2.77907e-10	1.25845e-09
Anterior Orbital Gyrus	Prefrontal TC	FW-corrected RD	Executive Function Performance	Cross-Sectional	-0.897154	0.142224	-6.30803	3.13941e-10	8.18977e-10
SPL	Parietal TC	FW	Memory Performance	Cross-Sectional	-0.337332	0.0535972	-6.29384	3.43545e-10	1.03064e-08
Gyrus Rectus	Prefrontal TC	FW-corrected FA	Language Performance	Cross-Sectional	0.816312	0.130258	6.26687	4.08146e-10	1.78932e-09
M1 CC	Motor TC	FW	Language Performance	Cross-Sectional	-0.374088	0.0596997	-6.26616	4.10053e-10	1.78932e-09
Olfactory Cortex	Prefrontal TC	FW-corrected RD	Executive Function Performance	Cross-Sectional	-1.23245	0.19705	-6.25451	4.41559e-10	1.13951e-09
Middle Occipital	Occipital TC	FW-corrected FA	Executive Function Performance	Cross-Sectional	1.15687	0.185129	6.24903	4.57151e-10	1.15934e-09
Cuneus	Occipital TC	FW-corrected FA	Executive Function Performance	Cross-Sectional	1.19745	0.19164	6.24842	4.58907e-10	1.15934e-09
Fornix	Limbic	FW-corrected RD	Memory Performance	Cross-Sectional	1.01289	0.162927	6.21684	5.59957e-10	1.49322e-08
SPL	Parietal TC	FW-corrected FA	Executive Function Performance	Cross-Sectional	1.12391	0.180807	6.21607	5.63038e-10	1.4076e-09
Medial Orbital Gyrus	Prefrontal TC	FW-corrected AxD	Executive Function Performance	Cross-Sectional	1.13667	0.183303	6.20101	6.19068e-10	1.53171e-09
M1 CC	Motor TC	FW-corrected AxD	Executive Function Performance	Cross-Sectional	1.71257	0.276443	6.19502	6.42856e-10	1.57434e-09
Middle Temporal Gyrus	Limbic	FW-corrected FA	Executive Function Performance	Cross-Sectional	1.56575	0.254198	6.15959	8.02832e-10	1.94626e-09
Caudate to Superior Frontal	Projection	FW-corrected FA	Language Performance	Cross-Sectional	1.07181	0.174388	6.14611	8.73313e-10	3.74277e-09
IPL	Parietal TC	FW	Memory Performance	Cross-Sectional	-0.316222	0.0518106	-6.10342	1.13825e-09	2.73179e-08
IFG Pars Orbitalis	Prefrontal TC	FW-corrected FA	Executive Function Performance	Cross-Sectional	0.892351	0.146429	6.09409	1.20667e-09	2.89602e-09
Medial Frontal Gyrus	Prefrontal TC	FW-corrected RD	Language Performance	Cross-Sectional	-1.5378	0.253422	-6.06816	1.41651e-09	5.96426e-09
PMd CC	Motor TC	FW-corrected AxD	Executive Function Performance	Cross-Sectional	2.03545	0.336236	6.05363	1.54897e-09	3.68073e-09
Medial Orbitofrontal Gyrus	Prefrontal TC	FW	Language Performance	Cross-Sectional	-0.316266	0.0525814	-6.01479	1.96581e-09	8.13437e-09
SPL	Parietal TC	FW-corrected FA	Language Performance	Cross-Sectional	1.0902	0.181397	6.01003	2.02398e-09	8.23312e-09
preSMA CC	Motor TC	FW-corrected RD	Executive Function Performance	Cross-Sectional	-1.26629	0.21099	-6.00163	2.13034e-09	5.01257e-09
Anterior Orbital Gyrus	Prefrontal TC	FW	Language Performance	Cross-Sectional	-0.337533	0.0563827	-5.98646	2.33676e-09	9.34704e-09
Cuneus	Occipital TC	FW-corrected FA	Language Performance	Cross-Sectional	1.14423	0.191938	5.96145	2.7208e-09	1.05407e-08
Gyrus Rectus	Prefrontal TC	FW-corrected AxD	Language Performance	Cross-Sectional	1.24849	0.209432	5.96131	2.72303e-09	1.05407e-08
Paracentral	Parietal TC	FW	Language Performance	Cross-Sectional	-0.347838	0.0585803	-5.9378	3.13916e-09	1.19587e-08
ILF	Limbic	FW-corrected RD	Executive Function Performance	Cross-Sectional	-1.67591	0.282646	-5.92937	3.30332e-09	7.67791e-09
Paracentral	Parietal TC	FW-corrected AxD	Executive Function Performance	Cross-Sectional	0.993796	0.167639	5.92817	3.32709e-09	7.67791e-09
Angular Gyrus	Parietal TC	FW-corrected FA	Executive Function Performance	Cross-Sectional	1.04654	0.177173	5.90687	3.78298e-09	8.64681e-09
SLF	Association	FW-corrected AxD	Executive Function Performance	Cross-Sectional	2.71277	0.460673	5.88871	4.2186e-09	9.55155e-09
Fornix	Limbic	FW-corrected FA	Language Performance	Cross-Sectional	0.913325	0.155602	5.86963	4.72922e-09	1.77346e-08
Superior Occipital	Occipital TC	FW-corrected FA	Language Performance	Cross-Sectional	1.10903	0.189321	5.85791	5.0726e-09	1.87296e-08
Paracentral	Parietal TC	FW-corrected FA	Language Performance	Cross-Sectional	0.83681	0.143224	5.84267	5.55449e-09	2.01981e-08
SMA CC	Motor TC	FW-corrected AxD	Language Performance	Cross-Sectional	1.40837	0.242185	5.81524	6.5376e-09	2.33215e-08
Middle Frontal Gyrus	Prefrontal TC	FW-corrected FA	Language Performance	Cross-Sectional	1.04368	0.179528	5.81344	6.60777e-09	2.33215e-08
Medial Orbitofrontal Gyrus	Prefrontal TC	FW-corrected RD	Language Performance	Cross-Sectional	-1.10007	0.189773	-5.79677	7.293e-09	2.53669e-08
IFOF	Association	FW	Memory Performance	Cross-Sectional	-0.325218	0.0561641	-5.79049	7.56457e-09	1.65045e-07
IFOF	Association	FW-corrected AxD	Executive Function Performance	Cross-Sectional	1.75142	0.302782	5.78443	7.84355e-09	1.7593e-08
Superior Temporal Gyrus	Limbic	FW-corrected MD	Executive Function Performance	Cross-Sectional	2.65459	0.460329	5.76672	8.70568e-09	1.93459e-08
Medial Orbitofrontal Gyrus	Prefrontal TC	FW-corrected AxD	Language Performance	Cross-Sectional	1.24716	0.216474	5.76124	8.99117e-09	3.08269e-08
Superior Temporal Gyrus	Limbic	FW	Memory Performance	Cross-Sectional	-0.355176	0.0617262	-5.75405	9.37409e-09	1.87482e-07
S1 CC	Motor TC	FW-corrected FA	Executive Function Performance	Cross-Sectional	0.987525	0.171971	5.74239	1.00422e-08	2.21113e-08
SLF	Association	FW-corrected FA	Language Performance	Cross-Sectional	1.11098	0.193561	5.73971	1.02015e-08	3.44839e-08
Middle Occipital	Occipital TC	FW-corrected FA	Language Performance	Cross-Sectional	1.064	0.185581	5.73334	1.05898e-08	3.52994e-08
UF	Limbic	FW-corrected AxD	Executive Function Performance	Cross-Sectional	1.77889	0.310331	5.73224	1.06581e-08	2.3254e-08
Superior Temporal Gyrus	Limbic	FW-corrected FA	Executive Function Performance	Cross-Sectional	1.30076	0.227105	5.7276	1.09511e-08	2.36781e-08
IPL	Parietal TC	FW-corrected AxD	Executive Function Performance	Cross-Sectional	1.44677	0.252968	5.71917	1.15029e-08	2.4649e-08
Lingual Gyrus	Occipital TC	FW	Memory Performance	Cross-Sectional	-0.339855	0.0598006	-5.68314	1.41802e-08	2.61788e-07
Anterior Orbital Gyrus	Prefrontal TC	FW-corrected AxD	Executive Function Performance	Cross-Sectional	1.02087	0.179882	5.67522	1.48533e-08	3.15469e-08
PMd CC	Motor TC	FW-corrected FA	Language Performance	Cross-Sectional	1.10781	0.195344	5.67106	1.52151e-08	5.00221e-08
UF	Limbic	FW	Memory Performance	Cross-Sectional	-0.384533	0.0678178	-5.6701	1.52935e-08	2.62174e-07
SLF	Association	FW-corrected RD	Executive Function Performance	Cross-Sectional	-2.09255	0.369152	-5.66853	1.54389e-08	3.2503e-08
IFG Pars Orbitalis	Prefrontal TC	FW	Memory Performance	Cross-Sectional	-0.333292	0.0590311	-5.64604	1.75738e-08	2.81181e-07
IFOF	Association	FW-corrected RD	Executive Function Performance	Cross-Sectional	-1.44018	0.255419	-5.63849	1.83621e-08	3.83209e-08
Olfactory Cortex	Prefrontal TC	FW	Language Performance	Cross-Sectional	-0.286091	0.0507832	-5.63358	1.88885e-08	6.12602e-08
S1 CC	Motor TC	FW-corrected AxD	Executive Function Performance	Cross-Sectional	1.2725	0.227036	5.60484	2.22777e-08	4.60918e-08
M1 CC	Motor TC	FW-corrected AxD	Language Performance	Cross-Sectional	1.55073	0.277345	5.59133	2.40687e-08	7.70199e-08
Middle Frontal Gyrus	Prefrontal TC	FW-corrected RD	Executive Function Performance	Cross-Sectional	-1.82697	0.327416	-5.57998	2.56787e-08	5.26742e-08
Superior Frontal Gyrus	Prefrontal TC	FW-corrected RD	Language Performance	Cross-Sectional	-1.60057	0.287048	-5.57595	2.62772e-08	8.29808e-08
Medial Orbital Gyrus	Prefrontal TC	FW-corrected RD	Executive Function Performance	Cross-Sectional	-0.803079	0.144658	-5.55155	3.01896e-08	6.14026e-08
Lateral Orbital Gyrus	Prefrontal TC	FW-corrected FA	Executive Function Performance	Cross-Sectional	0.802205	0.145089	5.52906	3.42928e-08	6.91619e-08
Angular Gyrus	Parietal TC	FW-corrected FA	Language Performance	Cross-Sectional	0.98171	0.17756	5.52889	3.43274e-08	1.06994e-07
Gyrus Rectus	Prefrontal TC	FW	Language Performance	Cross-Sectional	-0.294352	0.0533038	-5.52215	3.56562e-08	1.09711e-07
M1 CC	Motor TC	FW-corrected FA	Language Performance	Cross-Sectional	1.03885	0.188506	5.51098	3.79783e-08	1.15377e-07
preSMA CC	Motor TC	FW-corrected AxD	Language Performance	Cross-Sectional	1.419	0.259513	5.46792	4.83734e-08	1.4512e-07
Superior Temporal Gyrus	Limbic	FW-corrected MD	Language Performance	Cross-Sectional	2.51217	0.461391	5.44478	5.50471e-08	1.63103e-07
PMv CC	Motor TC	FW-corrected FA	Executive Function Performance	Cross-Sectional	1.02106	0.187565	5.44378	5.53517e-08	1.10703e-07
IPL	Parietal TC	FW-corrected AxD	Language Performance	Cross-Sectional	1.3807	0.253735	5.44151	5.60612e-08	1.64081e-07
Superior Temporal Gyrus	Limbic	FW-corrected AxD	Executive Function Performance	Cross-Sectional	1.50025	0.276522	5.42544	6.13044e-08	1.21595e-07
Calcarine Sulcus	Occipital TC	FW-corrected FA	Executive Function Performance	Cross-Sectional	1.0043	0.185323	5.41918	6.34737e-08	1.24866e-07
ILF	Limbic	FW-corrected FA	Language Performance	Cross-Sectional	0.954552	0.176172	5.41828	6.37898e-08	1.84452e-07
Caudate to Superior Frontal	Projection	FW-corrected AxD	Language Performance	Cross-Sectional	1.98359	0.36754	5.39693	7.17999e-08	2.05143e-07
Inferior Occipital	Occipital TC	FW	Memory Performance	Cross-Sectional	-0.315383	0.0586784	-5.37477	8.11151e-08	1.21673e-06
SLF	Association	FW-corrected AxD	Language Performance	Cross-Sectional	2.47464	0.461384	5.36352	8.63254e-08	2.43742e-07
Lateral Orbital Gyrus	Prefrontal TC	FW	Memory Performance	Cross-Sectional	-0.314578	0.0587457	-5.35491	9.04722e-08	1.27725e-06
Superior Temporal Gyrus	Limbic	FW-corrected MD	Memory Performance	Cross-Sectional	2.64205	0.494925	5.33829	9.91067e-08	1.32142e-06
Cingulum	Limbic	FW-corrected AxD	Language Performance	Cross-Sectional	1.68744	0.316949	5.32402	1.0719e-07	2.99134e-07
Middle Frontal Gyrus	Prefrontal TC	FW	Memory Performance	Cross-Sectional	-0.335642	0.0630962	-5.31953	1.09811e-07	1.38708e-06
Cuneus	Occipital TC	FW	Memory Performance	Cross-Sectional	-0.290184	0.0549393	-5.2819	1.34757e-07	1.61708e-06
Medial Orbital Gyrus	Prefrontal TC	FW	Language Performance	Cross-Sectional	-0.325134	0.0616605	-5.27297	1.41469e-07	3.90259e-07
Superior Occipital	Occipital TC	FW	Memory Performance	Cross-Sectional	-0.293062	0.0556504	-5.26613	1.46764e-07	1.6773e-06
Cingulum	Limbic	FW-corrected RD	Executive Function Performance	Cross-Sectional	-1.51262	0.287694	-5.25776	1.53592e-07	2.99691e-07
IPL	Parietal TC	FW-corrected FA	Memory Performance	Cross-Sectional	0.948385	0.180878	5.24322	1.66072e-07	1.81169e-06
Lateral Orbital Gyrus	Prefrontal TC	FW-corrected RD	Executive Function Performance	Cross-Sectional	-0.833001	0.15916	-5.23374	1.74816e-07	3.38354e-07
IFG Pars Triangularis	Prefrontal TC	FW	Memory Performance	Cross-Sectional	-0.304099	0.0587212	-5.1787	2.34594e-07	2.44794e-06
Paracentral	Parietal TC	FW-corrected AxD	Language Performance	Cross-Sectional	0.868398	0.168096	5.16609	2.50933e-07	6.84364e-07
Fornix	Limbic	FW-corrected AxD	Memory Performance	Cross-Sectional	1.12092	0.218163	5.138	2.91097e-07	2.91097e-06
Middle Occipital	Occipital TC	FW	Memory Performance	Cross-Sectional	-0.257724	0.0502405	-5.12981	3.03977e-07	2.91818e-06
Fornix	Limbic	FW-corrected RD	Language Performance	Cross-Sectional	0.777144	0.152122	5.10868	3.39845e-07	9.16436e-07
Caudate to Middle Frontal	Projection	FW	Memory Performance	Cross-Sectional	-0.333948	0.0653859	-5.10733	3.42177e-07	3.15856e-06
Caudate to Superior Frontal	Projection	FW-corrected RD	Executive Function Performance	Cross-Sectional	-1.69351	0.33228	-5.09664	3.62027e-07	6.95091e-07
SMA CC	Motor TC	FW-corrected RD	Executive Function Performance	Cross-Sectional	-1.08072	0.212333	-5.08975	3.75349e-07	7.14951e-07
Calcarine Sulcus	Occipital TC	FW-corrected FA	Language Performance	Cross-Sectional	0.939905	0.185731	5.06056	4.37215e-07	1.16591e-06
Medial Orbital Gyrus	Prefrontal TC	FW-corrected FA	Language Performance	Cross-Sectional	0.670434	0.132797	5.04856	4.65383e-07	1.22738e-06
IFG Pars Triangularis	Prefrontal TC	FW-corrected FA	Language Performance	Cross-Sectional	0.807886	0.160453	5.03502	4.99287e-07	1.30249e-06
Superior Occipital	Occipital TC	FW-corrected AxD	Executive Function Performance	Cross-Sectional	1.03983	0.20652	5.03502	4.99292e-07	9.43544e-07
Calcarine Sulcus	Occipital TC	FW	Memory Performance	Cross-Sectional	-0.301866	0.0601591	-5.0178	5.45703e-07	4.85069e-06
IFOF	Association	FW-corrected FA	Language Performance	Cross-Sectional	1.02128	0.204268	4.99971	5.99272e-07	1.54651e-06
Medial Orbital Gyrus	Prefrontal TC	FW-corrected AxD	Language Performance	Cross-Sectional	0.910805	0.184311	4.94167	8.06932e-07	2.06025e-06
Supramarginal Gyrus	Parietal TC	FW	Memory Performance	Cross-Sectional	-0.265747	0.0538683	-4.93326	8.42003e-07	7.21717e-06
Inferior Temporal Gyrus	Limbic	FW-corrected FA	Language Performance	Cross-Sectional	1.11426	0.228665	4.8729	1.14326e-06	2.87498e-06
Cingulum	Limbic	FW-corrected FA	Language Performance	Cross-Sectional	0.990064	0.203227	4.87172	1.14999e-06	2.87498e-06
IFG Pars Orbitalis	Prefrontal TC	FW-corrected AxD	Executive Function Performance	Cross-Sectional	1.00096	0.205478	4.87137	1.15201e-06	2.16001e-06
S1 CC	Motor TC	FW-corrected FA	Language Performance	Cross-Sectional	0.83666	0.172708	4.84437	1.31922e-06	3.26405e-06
Middle Occipital	Occipital TC	FW-corrected AxD	Executive Function Performance	Cross-Sectional	1.08373	0.22442	4.82901	1.42451e-06	2.65025e-06
Middle Occipital	Occipital TC	FW-corrected RD	Executive Function Performance	Cross-Sectional	-0.761207	0.157941	-4.81958	1.49314e-06	2.75658e-06
SLF	Association	FW	Memory Performance	Cross-Sectional	-0.275276	0.0573496	-4.79996	1.64574e-06	1.36199e-05
Anterior Orbital Gyrus	Prefrontal TC	FW-corrected FA	Language Performance	Cross-Sectional	0.62991	0.131246	4.79946	1.65025e-06	4.04142e-06
Fornix	Limbic	FW-corrected FA	Executive Function Performance	Cross-Sectional	0.744635	0.1555	4.78866	1.7409e-06	3.18943e-06
IFG Pars Orbitalis	Prefrontal TC	FW-corrected FA	Language Performance	Cross-Sectional	0.702729	0.146935	4.78257	1.79427e-06	4.34975e-06
Superior Frontal Gyrus	Prefrontal TC	FW	Memory Performance	Cross-Sectional	-0.294179	0.061955	-4.74828	2.12438e-06	1.67744e-05
S1 CC	Motor TC	FW	Memory Performance	Cross-Sectional	-0.270171	0.0569468	-4.74427	2.16669e-06	1.67744e-05
IFG Pars Opercularis	Prefrontal TC	FW	Memory Performance	Cross-Sectional	-0.290824	0.0614958	-4.72917	2.33313e-06	1.74985e-05
Middle Occipital	Occipital TC	FW-corrected RD	Language Performance	Cross-Sectional	-0.745045	0.158365	-4.7046	2.63149e-06	6.31556e-06
UF	Limbic	FW-corrected AxD	Language Performance	Cross-Sectional	1.46302	0.311296	4.69977	2.69402e-06	6.40162e-06
Middle Temporal Gyrus	Limbic	FW-corrected FA	Language Performance	Cross-Sectional	1.19947	0.25542	4.69608	2.74287e-06	6.45381e-06
Inferior Temporal Gyrus	Limbic	FW-corrected AxD	Executive Function Performance	Cross-Sectional	1.25853	0.268431	4.68848	2.84612e-06	5.17476e-06
ILF	Limbic	FW-corrected AxD	Language Performance	Cross-Sectional	1.50866	0.322818	4.67343	3.06172e-06	7.1341e-06
PMd CC	Motor TC	FW-corrected AxD	Language Performance	Cross-Sectional	1.57387	0.337747	4.65992	3.26842e-06	7.5425e-06
Cuneus	Occipital TC	FW-corrected AxD	Executive Function Performance	Cross-Sectional	0.980156	0.210708	4.65172	3.40035e-06	6.13597e-06
IPL	Parietal TC	FW-corrected RD	Executive Function Performance	Cross-Sectional	-1.10494	0.238142	-4.63984	3.60075e-06	6.44911e-06
Middle Temporal Gyrus	Limbic	FW-corrected AxD	Executive Function Performance	Cross-Sectional	1.32757	0.28811	4.60785	4.19792e-06	7.46297e-06
S1 CC	Motor TC	FW-corrected AxD	Language Performance	Cross-Sectional	1.04048	0.227745	4.56861	5.06072e-06	1.15674e-05
Superior Occipital	Occipital TC	FW-corrected RD	Language Performance	Cross-Sectional	-0.605524	0.133472	-4.53672	5.88462e-06	1.33237e-05
Medial Frontal Gyrus	Prefrontal TC	FW	Memory Performance	Cross-Sectional	-0.294061	0.0650869	-4.51797	6.42615e-06	4.67357e-05
SPL	Parietal TC	FW-corrected AxD	Executive Function Performance	Cross-Sectional	1.03915	0.231303	4.49261	7.23855e-06	1.27739e-05
preSMA CC	Motor TC	FW-corrected RD	Language Performance	Cross-Sectional	-0.9497	0.212109	-4.47742	7.76996e-06	1.74279e-05
PMv CC	Motor TC	FW-corrected AxD	Executive Function Performance	Cross-Sectional	1.44256	0.324274	4.44858	8.88342e-06	1.55258e-05
Calcarine Sulcus	Occipital TC	FW-corrected AxD	Executive Function Performance	Cross-Sectional	0.942414	0.211896	4.44752	8.92735e-06	1.55258e-05
Caudate to Middle Frontal	Projection	FW-corrected FA	Executive Function Performance	Cross-Sectional	0.719188	0.161804	4.44481	9.03977e-06	1.56082e-05
Paracentral	Parietal TC	FW	Memory Performance	Cross-Sectional	-0.278732	0.0629015	-4.43125	9.62298e-06	6.79269e-05
SLF-TP	Association	FW	Memory Performance	Cross-Sectional	-0.283488	0.0641695	-4.4178	1.02388e-05	7.02086e-05
Anterior Orbital Gyrus	Prefrontal TC	FW	Memory Performance	Cross-Sectional	-0.266454	0.0604669	-4.4066	1.07795e-05	7.18636e-05
Lingual Gyrus	Occipital TC	FW-corrected FA	Executive Function Performance	Cross-Sectional	0.782716	0.177625	4.40657	1.07829e-05	1.8485e-05
Middle Frontal Gyrus	Prefrontal TC	FW-corrected AxD	Language Performance	Cross-Sectional	1.42906	0.324803	4.39978	1.11242e-05	2.47204e-05
Cuneus	Occipital TC	FW-corrected RD	Language Performance	Cross-Sectional	-0.649374	0.147991	-4.38792	1.17453e-05	2.58613e-05
IFOF	Association	FW-corrected AxD	Language Performance	Cross-Sectional	1.32541	0.303995	4.35997	1.33417e-05	2.91092e-05
Olfactory Cortex	Prefrontal TC	FW-corrected RD	Language Performance	Cross-Sectional	-0.862143	0.197964	-4.35505	1.36438e-05	2.95001e-05
UF	Limbic	FW-corrected FA	Language Performance	Cross-Sectional	0.692627	0.159196	4.35079	1.391e-05	2.98072e-05
Medial Orbital Gyrus	Prefrontal TC	FW	Memory Performance	Cross-Sectional	-0.286432	0.0660379	-4.33739	1.47783e-05	9.58594e-05
Gyrus Rectus	Prefrontal TC	FW-corrected RD	Language Performance	Cross-Sectional	-0.79069	0.1829	-4.32308	1.5769e-05	3.34917e-05
IFG Pars Orbitalis	Prefrontal TC	FW-corrected RD	Language Performance	Cross-Sectional	-0.846973	0.19843	-4.26837	2.01566e-05	4.24349e-05
IFG Pars Opercularis	Prefrontal TC	FW-corrected FA	Executive Function Performance	Cross-Sectional	0.723604	0.170479	4.24453	2.24113e-05	3.81469e-05
Caudate to Superior Frontal	Projection	FW-corrected RD	Language Performance	Cross-Sectional	-1.41246	0.333674	-4.23305	2.35823e-05	4.92152e-05
Lingual Gyrus	Occipital TC	FW-corrected FA	Language Performance	Cross-Sectional	0.752679	0.177991	4.22874	2.40366e-05	4.97308e-05
Olfactory Cortex	Prefrontal TC	FW-corrected FA	Memory Performance	Cross-Sectional	0.610456	0.144474	4.22538	2.43927e-05	0.000154059
Paracentral	Parietal TC	FW-corrected MD	Executive Function Performance	Cross-Sectional	1.31815	0.312926	4.21232	2.58448e-05	4.36813e-05
SMA CC	Motor TC	FW-corrected RD	Language Performance	Cross-Sectional	-0.898866	0.213421	-4.21171	2.59141e-05	5.2963e-05
Lateral Orbital Gyrus	Prefrontal TC	FW-corrected FA	Language Performance	Cross-Sectional	0.613076	0.145603	4.21061	2.60402e-05	5.2963e-05
Olfactory Cortex	Prefrontal TC	FW-corrected AxD	Memory Performance	Cross-Sectional	0.97372	0.232573	4.18673	2.89186e-05	0.000177961
Inferior Occipital	Occipital TC	FW-corrected FA	Executive Function Performance	Cross-Sectional	0.756535	0.180788	4.18465	2.91864e-05	4.89842e-05
SMA Projection	Projection	FW	Memory Performance	Cross-Sectional	-0.290865	0.0698481	-4.16425	3.19059e-05	0.000191435
Angular Gyrus	Parietal TC	FW-corrected AxD	Executive Function Performance	Cross-Sectional	1.09581	0.263605	4.15702	3.2932e-05	5.48866e-05
Lateral Orbital Gyrus	Prefrontal TC	FW-corrected AxD	Executive Function Performance	Cross-Sectional	0.74785	0.180761	4.13723	3.58902e-05	5.90151e-05
Superior Occipital	Occipital TC	FW-corrected RD	Executive Function Performance	Cross-Sectional	-0.551058	0.133197	-4.13716	3.59009e-05	5.90151e-05
PMd CC	Motor TC	FW-corrected RD	Executive Function Performance	Cross-Sectional	-1.10381	0.267176	-4.13141	3.68067e-05	6.00925e-05
Anterior Orbital Gyrus	Prefrontal TC	FW-corrected RD	Language Performance	Cross-Sectional	-0.590431	0.143056	-4.12727	3.74719e-05	7.55736e-05
Angular Gyrus	Parietal TC	FW-corrected FA	Memory Performance	Cross-Sectional	0.782469	0.189908	4.12025	3.86224e-05	0.000226083
S1 CC	Motor TC	FW-corrected MD	Executive Function Performance	Cross-Sectional	1.87852	0.455941	4.12009	3.86547e-05	6.26833e-05
PMd Projection	Projection	FW	Memory Performance	Cross-Sectional	-0.255083	0.0624889	-4.08205	4.55248e-05	0.000259653
PMv CC	Motor TC	FW	Memory Performance	Cross-Sectional	-0.254204	0.0623508	-4.07699	4.65212e-05	0.000259653
Fornix	Limbic	FW-corrected RD	Executive Function Performance	Cross-Sectional	0.618799	0.152125	4.0677	4.84112e-05	7.79778e-05
Inferior Occipital	Occipital TC	FW-corrected FA	Language Performance	Cross-Sectional	0.736819	0.181186	4.06663	4.86347e-05	9.72694e-05
preSMA CC	Motor TC	FW	Memory Performance	Cross-Sectional	-0.260542	0.0644014	-4.0456	5.31884e-05	0.000290119
Anterior Orbital Gyrus	Prefrontal TC	FW-corrected AxD	Language Performance	Cross-Sectional	0.730255	0.180642	4.04254	5.38903e-05	0.00010689
Superior Occipital	Occipital TC	FW-corrected AxD	Language Performance	Cross-Sectional	0.832883	0.206938	4.02479	5.81037e-05	0.000114302
Paracentral	Parietal TC	FW-corrected MD	Language Performance	Cross-Sectional	1.25973	0.313436	4.01911	5.95167e-05	0.00011613
Gyrus Rectus	Prefrontal TC	FW-corrected FA	Memory Performance	Cross-Sectional	0.561898	0.140352	4.00349	6.35616e-05	0.000338995
SPL	Parietal TC	FW-corrected FA	Memory Performance	Cross-Sectional	0.774133	0.194102	3.98827	6.77622e-05	0.000353542
M1 CC	Motor TC	FW-corrected MD	Language Performance	Cross-Sectional	2.15544	0.541547	3.98015	7.01195e-05	0.000135715
IFG Pars Triangularis	Prefrontal TC	FW-corrected AxD	Language Performance	Cross-Sectional	1.24583	0.313672	3.97177	7.26204e-05	0.000139431
IPL	Parietal TC	FW-corrected MD	Language Performance	Cross-Sectional	2.02048	0.509076	3.96891	7.34974e-05	0.000139995
Medial Orbitofrontal Gyrus	Prefrontal TC	FW-corrected FA	Memory Performance	Cross-Sectional	0.604199	0.152263	3.96813	7.37251e-05	0.000360098
M1 CC	Motor TC	FW	Memory Performance	Cross-Sectional	-0.25345	0.0639195	-3.96514	7.4653e-05	0.000360098
Medial Orbitofrontal Gyrus	Prefrontal TC	FW-corrected AxD	Memory Performance	Cross-Sectional	0.922085	0.232707	3.96242	7.55037e-05	0.000360098
Middle Occipital	Occipital TC	FW-corrected AxD	Language Performance	Cross-Sectional	0.890717	0.224841	3.96154	7.57921e-05	0.000143229
Caudate to Superior Frontal	Projection	FW	Memory Performance	Cross-Sectional	-0.272962	0.0689363	-3.95962	7.63906e-05	0.000360098
preSMA Projection	Projection	FW	Memory Performance	Cross-Sectional	-0.264421	0.0668433	-3.95583	7.7608e-05	0.000360098
Cuneus	Occipital TC	FW-corrected RD	Executive Function Performance	Cross-Sectional	-0.584142	0.1477	-3.95491	7.79159e-05	0.000124665
PMd CC	Motor TC	FW	Memory Performance	Cross-Sectional	-0.252228	0.0637816	-3.95456	7.80212e-05	0.000360098
UF	Limbic	FW-corrected MD	Language Performance	Cross-Sectional	2.20651	0.559696	3.94233	8.2105e-05	0.000153947
Medial Frontal Gyrus	Prefrontal TC	FW-corrected FA	Memory Performance	Cross-Sectional	0.751303	0.191328	3.92678	8.75607e-05	0.000396501
Gyrus Rectus	Prefrontal TC	FW-corrected AxD	Memory Performance	Cross-Sectional	0.873113	0.225471	3.8724	0.000109515	0.000486731
Cingulum	Limbic	FW-corrected RD	Language Performance	Cross-Sectional	-1.11359	0.28856	-3.85914	0.000115619	0.000215106
M1 CC	Motor TC	FW-corrected MD	Executive Function Performance	Cross-Sectional	2.08493	0.540848	3.85492	0.000117623	0.00018695
SPL	Parietal TC	FW-corrected AxD	Language Performance	Cross-Sectional	0.89093	0.231861	3.84251	0.000123711	0.000228363
Cuneus	Occipital TC	FW-corrected AxD	Language Performance	Cross-Sectional	0.811149	0.211201	3.84065	0.000124648	0.000228363
Inferior Temporal Gyrus	Limbic	FW-corrected RD	Executive Function Performance	Cross-Sectional	-0.77699	0.203089	-3.82585	0.000132349	0.000208652
IFG Pars Opercularis	Prefrontal TC	FW-corrected AxD	Executive Function Performance	Cross-Sectional	1.15322	0.301527	3.82461	0.000133016	0.000208652
Medial Orbital Gyrus	Prefrontal TC	FW-corrected RD	Language Performance	Cross-Sectional	-0.556114	0.145704	-3.81675	0.000137309	0.000249653
IPL	Parietal TC	FW-corrected AxD	Memory Performance	Cross-Sectional	1.03716	0.272562	3.80522	0.000143826	0.000627603
M1 Projection	Projection	FW	Memory Performance	Cross-Sectional	-0.256465	0.0675309	-3.79775	0.000148212	0.000635196
SMA CC	Motor TC	FW	Memory Performance	Cross-Sectional	-0.26103	0.0688917	-3.78899	0.000153518	0.000643822
Medial Orbitofrontal Gyrus	Prefrontal TC	FW	Memory Performance	Cross-Sectional	-0.214128	0.0565632	-3.78564	0.00015559	0.000643822
UF	Limbic	FW-corrected RD	Executive Function Performance	Cross-Sectional	-1.10243	0.291495	-3.782	0.000157896	0.000246072
PMv Projection	Projection	FW	Memory Performance	Cross-Sectional	-0.257496	0.0682393	-3.77343	0.000163383	0.000664607
IFG Pars Triangularis	Prefrontal TC	FW-corrected RD	Language Performance	Cross-Sectional	-1.18554	0.314908	-3.76473	0.000169172	0.000305273
Gyrus Rectus	Prefrontal TC	FW	Memory Performance	Cross-Sectional	-0.213934	0.0573339	-3.73137	0.000193119	0.000772477
Supramarginal Gyrus	Parietal TC	FW-corrected FA	Executive Function Performance	Cross-Sectional	0.736734	0.198035	3.72021	0.000201841	0.000312529
SLF-TP	Association	FW-corrected FA	Executive Function Performance	Cross-Sectional	0.790411	0.212998	3.71089	0.000209396	0.000322148
Superior Temporal Gyrus	Limbic	FW-corrected FA	Language Performance	Cross-Sectional	0.841314	0.227952	3.69075	0.000226635	0.000405913
Superior Temporal Gyrus	Limbic	FW-corrected AxD	Language Performance	Cross-Sectional	1.01086	0.277571	3.64181	0.000274232	0.000487524
Calcarine Sulcus	Occipital TC	FW-corrected RD	Language Performance	Cross-Sectional	-0.513276	0.142387	-3.60479	0.000316291	0.00055816
UF	Limbic	FW-corrected AxD	Memory Performance	Cross-Sectional	1.20064	0.334193	3.59267	0.00033131	0.00130351
IFOF	Association	FW-corrected RD	Language Performance	Cross-Sectional	-0.911855	0.2563	-3.55776	0.000378452	0.000662982
Calcarine Sulcus	Occipital TC	FW-corrected AxD	Language Performance	Cross-Sectional	0.75297	0.212355	3.54581	0.00039599	0.000688679
Olfactory Cortex	Prefrontal TC	FW	Memory Performance	Cross-Sectional	-0.19242	0.0546465	-3.52117	0.000434499	0.00164363
Corticostriatal	Projection	FW	Memory Performance	Cross-Sectional	-0.189369	0.053783	-3.52098	0.000434821	0.00164363
S1 Projection	Projection	FW	Memory Performance	Cross-Sectional	-0.205705	0.058458	-3.51886	0.000438301	0.00164363
Superior Frontal Gyrus	Prefrontal TC	FW-corrected FA	Memory Performance	Cross-Sectional	0.702006	0.200164	3.50714	0.00045799	0.00169104
Paracentral	Parietal TC	FW-corrected FA	Memory Performance	Cross-Sectional	0.539544	0.154177	3.49951	0.000471264	0.00171369
S1 CC	Motor TC	FW-corrected MD	Language Performance	Cross-Sectional	1.59699	0.456563	3.49786	0.000474225	0.000818805
Angular Gyrus	Parietal TC	FW-corrected AxD	Language Performance	Cross-Sectional	0.91941	0.263894	3.48401	0.000499366	0.000856056
M1 CC	Motor TC	FW-corrected RD	Executive Function Performance	Cross-Sectional	-0.822187	0.236321	-3.47911	0.000508557	0.000777412
Lingual Gyrus	Occipital TC	FW-corrected AxD	Executive Function Performance	Cross-Sectional	0.727371	0.209543	3.47122	0.000523684	0.00079547
Medial Frontal Gyrus	Prefrontal TC	FW-corrected AxD	Memory Performance	Cross-Sectional	0.982259	0.28359	3.46366	0.000538544	0.00192911
Superior Temporal Gyrus	Limbic	FW-corrected RD	Memory Performance	Cross-Sectional	0.79104	0.229722	3.44346	0.000580301	0.00204812
SLF	Association	FW-corrected RD	Language Performance	Cross-Sectional	-1.27007	0.369272	-3.4394	0.000589093	0.00100271
Caudate to Middle Frontal	Projection	FW-corrected AxD	Executive Function Performance	Cross-Sectional	1.40152	0.408187	3.43352	0.000601974	0.000908639
Lateral Orbital Gyrus	Prefrontal TC	FW-corrected RD	Language Performance	Cross-Sectional	-0.547842	0.159641	-3.43172	0.000605972	0.00102418
IPL	Parietal TC	FW-corrected RD	Language Performance	Cross-Sectional	-0.819849	0.239142	-3.42829	0.000613662	0.00102992
Medial Frontal Gyrus	Prefrontal TC	FW-corrected MD	Executive Function Performance	Cross-Sectional	1.95835	0.576005	3.39989	0.000680855	0.00102128
preSMA CC	Motor TC	FW-corrected MD	Executive Function Performance	Cross-Sectional	1.8927	0.558058	3.39158	0.000701795	0.00104615
Calcarine Sulcus	Occipital TC	FW-corrected RD	Executive Function Performance	Cross-Sectional	-0.475766	0.142033	-3.34969	0.000816667	0.00120988
Superior Frontal Gyrus	Prefrontal TC	FW-corrected AxD	Memory Performance	Cross-Sectional	1.06784	0.322117	3.31508	0.000924446	0.00321547
IPL	Parietal TC	FW-corrected MD	Executive Function Performance	Cross-Sectional	1.68343	0.50925	3.3057	0.000955931	0.00140751
SPL	Parietal TC	FW-corrected MD	Executive Function Performance	Cross-Sectional	1.57827	0.478761	3.29657	0.000987451	0.00144505
Paracentral	Parietal TC	FW-corrected RD	Executive Function Performance	Cross-Sectional	-0.614736	0.186666	-3.29324	0.00099917	0.00145334
Superior Frontal Gyrus	Prefrontal TC	FW-corrected MD	Executive Function Performance	Cross-Sectional	2.21813	0.675088	3.2857	0.00102625	0.00148373
Middle Frontal Gyrus	Prefrontal TC	FW-corrected RD	Language Performance	Cross-Sectional	-1.06913	0.328577	-3.25383	0.00114827	0.00190822
Inferior Temporal Gyrus	Limbic	FW-corrected AxD	Language Performance	Cross-Sectional	0.875814	0.269259	3.25269	0.00115288	0.00190822
Cingulum	Limbic	FW-corrected MD	Executive Function Performance	Cross-Sectional	2.09804	0.646941	3.24302	0.00119262	0.00171395
S1 Projection	Projection	FW-corrected RD	Memory Performance	Cross-Sectional	0.673193	0.208457	3.22941	0.00125061	0.00428779
SPL	Parietal TC	FW-corrected RD	Executive Function Performance	Cross-Sectional	-0.600885	0.187587	-3.20322	0.00136986	0.00195694
Supramarginal Gyrus	Parietal TC	FW-corrected AxD	Executive Function Performance	Cross-Sectional	0.920074	0.288722	3.18671	0.00145032	0.00205963
Middle Temporal Gyrus	Limbic	FW-corrected RD	Executive Function Performance	Cross-Sectional	-0.638708	0.203166	-3.14378	0.00168028	0.00237216
Inferior Occipital	Occipital TC	FW-corrected AxD	Executive Function Performance	Cross-Sectional	0.611303	0.195433	3.12794	0.00177326	0.00248879
Cuneus	Occipital TC	FW-corrected FA	Memory Performance	Cross-Sectional	0.641279	0.205528	3.12016	0.00182058	0.00615408
Inferior Occipital	Occipital TC	FW-corrected RD	Language Performance	Cross-Sectional	-0.361752	0.115943	-3.12008	0.00182116	0.00299369
Angular Gyrus	Parietal TC	FW-corrected MD	Executive Function Performance	Cross-Sectional	1.58403	0.508016	3.11808	0.00183358	0.00255848
Supramarginal Gyrus	Parietal TC	FW-corrected MD	Executive Function Performance	Cross-Sectional	1.89475	0.613923	3.0863	0.00204079	0.00283115
IFG Pars Orbitalis	Prefrontal TC	FW-corrected AxD	Language Performance	Cross-Sectional	0.623938	0.206125	3.02698	0.00248614	0.00405901
Angular Gyrus	Parietal TC	FW-corrected MD	Language Performance	Cross-Sectional	1.53635	0.508011	3.02424	0.0025088	0.00406832
Medial Frontal Gyrus	Prefrontal TC	FW-corrected MD	Memory Performance	Cross-Sectional	1.87095	0.619001	3.02253	0.00252282	0.00840942
SPL	Parietal TC	FW-corrected MD	Language Performance	Cross-Sectional	1.44654	0.479233	3.01844	0.00255718	0.00411895
Middle Temporal Gyrus	Limbic	FW-corrected AxD	Language Performance	Cross-Sectional	0.861555	0.289079	2.98034	0.00289698	0.00463517
Middle Occipital	Occipital TC	FW-corrected FA	Memory Performance	Cross-Sectional	0.58701	0.199977	2.93539	0.00335055	0.0110155
IFOF	Association	FW-corrected AxD	Memory Performance	Cross-Sectional	0.95528	0.326605	2.92488	0.00346553	0.0112396
UF	Limbic	FW-corrected FA	Memory Performance	Cross-Sectional	0.496606	0.170604	2.91086	0.00362453	0.0115985
Inferior Temporal Gyrus	Limbic	FW-corrected MD	Memory Performance	Cross-Sectional	1.44127	0.497483	2.89712	0.00378677	0.0119582
S1 Projection	Projection	FW-corrected AxD	Memory Performance	Cross-Sectional	-0.850141	0.295752	-2.8745	0.00406829	0.0126804
S1 CC	Motor TC	FW-corrected RD	Executive Function Performance	Cross-Sectional	-0.599156	0.20892	-2.86788	0.00415438	0.00573018
S1 CC	Motor TC	FW-corrected FA	Memory Performance	Cross-Sectional	0.528354	0.185132	2.85393	0.0043407	0.013356
Superior Occipital	Occipital TC	FW-corrected FA	Memory Performance	Cross-Sectional	0.579578	0.20363	2.84623	0.00444691	0.0135096
Lateral Orbital Gyrus	Prefrontal TC	FW-corrected AxD	Language Performance	Cross-Sectional	0.513447	0.181291	2.83217	0.00464697	0.00738591
IFG Pars Opercularis	Prefrontal TC	FW-corrected RD	Executive Function Performance	Cross-Sectional	-0.681556	0.241531	-2.82182	0.00479926	0.00658185
Lingual Gyrus	Occipital TC	FW-corrected AxD	Language Performance	Cross-Sectional	0.59048	0.209945	2.81254	0.00493966	0.00779946
IFOF	Association	FW-corrected FA	Memory Performance	Cross-Sectional	0.617715	0.21977	2.81073	0.0049673	0.0149019
Superior Frontal Gyrus	Prefrontal TC	FW-corrected MD	Memory Performance	Cross-Sectional	2.03584	0.725637	2.80559	0.00504715	0.0149545
Angular Gyrus	Parietal TC	FW-corrected RD	Executive Function Performance	Cross-Sectional	-0.649504	0.232468	-2.79395	0.00523212	0.00713471
SMA CC	Motor TC	FW-corrected FA	Memory Performance	Cross-Sectional	0.549292	0.19726	2.78461	0.00538477	0.0157603
Supramarginal Gyrus	Parietal TC	FW-corrected MD	Language Performance	Cross-Sectional	1.70588	0.614609	2.77556	0.00553691	0.00868535
M1 Projection	Projection	FW-corrected AxD	Memory Performance	Cross-Sectional	-0.925226	0.334896	-2.76273	0.00575863	0.0166515
M1 Projection	Projection	FW-corrected RD	Memory Performance	Cross-Sectional	0.637901	0.231265	2.75831	0.00583678	0.0166765
SLF	Association	FW-corrected AxD	Memory Performance	Cross-Sectional	1.36135	0.496991	2.73918	0.00618694	0.017469
Medial Orbitofrontal Gyrus	Prefrontal TC	FW-corrected RD	Memory Performance	Cross-Sectional	-0.558271	0.204141	-2.73473	0.00627105	0.0175006
Middle Temporal Gyrus	Limbic	FW-corrected MD	Language Performance	Cross-Sectional	1.41352	0.518094	2.7283	0.00639454	0.00996552
PMv CC	Motor TC	FW-corrected RD	Executive Function Performance	Cross-Sectional	-0.742679	0.27249	-2.72553	0.00644839	0.00874358
Middle Temporal Gyrus	Limbic	FW-corrected MD	Memory Performance	Cross-Sectional	1.5083	0.555728	2.7141	0.00667446	0.0183591
ILF	Limbic	FW-corrected AxD	Memory Performance	Cross-Sectional	0.938141	0.346015	2.71127	0.00673168	0.0183591
SLF	Association	FW-corrected MD	Language Performance	Cross-Sectional	2.6135	0.971408	2.69043	0.00716635	0.0110963
S1 Projection	Projection	FW-corrected RD	Language Performance	Cross-Sectional	0.522599	0.194452	2.68754	0.00722837	0.0111206
Inferior Occipital	Occipital TC	FW-corrected RD	Executive Function Performance	Cross-Sectional	-0.309698	0.115654	-2.6778	0.00744168	0.0100337
Middle Temporal Gyrus	Limbic	FW-corrected FA	Memory Performance	Cross-Sectional	0.73211	0.274301	2.66901	0.00763876	0.0205989
Gyrus Rectus	Prefrontal TC	FW-corrected RD	Memory Performance	Cross-Sectional	-0.521042	0.196552	-2.65091	0.00805951	0.021492
Middle Temporal Gyrus	Limbic	FW-corrected MD	Executive Function Performance	Cross-Sectional	1.36722	0.516915	2.64497	0.00820245	0.0109977
IFOF	Association	FW-corrected MD	Memory Performance	Cross-Sectional	2.18318	0.827688	2.63768	0.00838021	0.0221017
M1 CC	Motor TC	FW-corrected RD	Language Performance	Cross-Sectional	-0.624935	0.237394	-2.63248	0.0085096	0.0130083
SMA CC	Motor TC	FW-corrected MD	Executive Function Performance	Cross-Sectional	1.29952	0.498525	2.60673	0.00917584	0.0122345
preSMA CC	Motor TC	FW-corrected FA	Memory Performance	Cross-Sectional	0.513127	0.19747	2.5985	0.00939798	0.0245165
Supramarginal Gyrus	Parietal TC	FW-corrected FA	Language Performance	Cross-Sectional	0.51341	0.19917	2.57775	0.00998068	0.0151605
Superior Frontal Gyrus	Prefrontal TC	FW-corrected MD	Language Performance	Cross-Sectional	1.74025	0.676069	2.57407	0.0100875	0.0152264
Inferior Temporal Gyrus	Limbic	FW-corrected FA	Memory Performance	Cross-Sectional	0.631529	0.245703	2.5703	0.0101975	0.0263161
Medial Orbitofrontal Gyrus	Prefrontal TC	FW-corrected MD	Memory Performance	Cross-Sectional	1.39258	0.542917	2.565	0.0103542	0.0264363
PMv CC	Motor TC	FW-corrected FA	Language Performance	Cross-Sectional	0.483573	0.188596	2.56407	0.0103822	0.0155733
Inferior Occipital	Occipital TC	FW-corrected AxD	Language Performance	Cross-Sectional	0.50132	0.195691	2.5618	0.0104502	0.015578
Cuneus	Occipital TC	FW-corrected MD	Executive Function Performance	Cross-Sectional	0.966432	0.381584	2.53268	0.0113581	0.0150605
IFG Pars Opercularis	Prefrontal TC	FW-corrected FA	Language Performance	Cross-Sectional	0.432318	0.171199	2.52524	0.011601	0.0171867
SLF-TP	Association	FW-corrected MD	Language Performance	Cross-Sectional	2.06849	0.823359	2.51226	0.012036	0.0177217
Inferior Temporal Gyrus	Limbic	FW-corrected MD	Language Performance	Cross-Sectional	1.16023	0.462258	2.50991	0.0121161	0.0177309
ILF	Limbic	FW-corrected MD	Language Performance	Cross-Sectional	1.42877	0.570767	2.50324	0.0123468	0.0179589
Olfactory Cortex	Prefrontal TC	FW-corrected MD	Language Performance	Cross-Sectional	1.06435	0.428087	2.48629	0.0129497	0.0187225
Olfactory Cortex	Prefrontal TC	FW-corrected RD	Memory Performance	Cross-Sectional	-0.527022	0.212821	-2.47637	0.0133143	0.0336362
Caudate to Middle Frontal	Projection	FW-corrected FA	Language Performance	Cross-Sectional	0.401149	0.162319	2.47137	0.0135018	0.0194038
M1 CC	Motor TC	FW-corrected FA	Memory Performance	Cross-Sectional	0.497914	0.202693	2.45649	0.0140729	0.0347492
S1 Projection	Projection	FW-corrected FA	Memory Performance	Cross-Sectional	-0.53766	0.219061	-2.45438	0.0141555	0.0347492
Supramarginal Gyrus	Parietal TC	FW-corrected MD	Memory Performance	Cross-Sectional	1.61766	0.659318	2.45353	0.0141892	0.0347492
preSMA CC	Motor TC	FW-corrected MD	Language Performance	Cross-Sectional	1.36934	0.558947	2.44985	0.0143351	0.0204787
Lingual Gyrus	Occipital TC	FW-corrected RD	Language Performance	Cross-Sectional	-0.350758	0.143313	-2.4475	0.0144287	0.0204904
SMA CC	Motor TC	FW-corrected MD	Language Performance	Cross-Sectional	1.2149	0.499312	2.43315	0.0150126	0.0211942
Lateral Orbital Gyrus	Prefrontal TC	FW-corrected MD	Memory Performance	Cross-Sectional	0.909018	0.375491	2.42088	0.015528	0.0376435
Superior Occipital	Occipital TC	FW-corrected MD	Executive Function Performance	Cross-Sectional	0.943987	0.390456	2.41765	0.0156662	0.0206588
ILF	Limbic	FW-corrected RD	Language Performance	Cross-Sectional	-0.684697	0.283971	-2.41115	0.015948	0.0223832
Superior Temporal Gyrus	Limbic	FW-corrected FA	Memory Performance	Cross-Sectional	0.589495	0.244764	2.40842	0.0160673	0.0385616
PMd CC	Motor TC	FW-corrected RD	Language Performance	Cross-Sectional	-0.635922	0.2683	-2.37019	0.0178271	0.024875
PMd Projection	Projection	FW-corrected FA	Executive Function Performance	Cross-Sectional	0.530456	0.224939	2.35822	0.0184116	0.0241463
ILF	Limbic	FW-corrected FA	Memory Performance	Cross-Sectional	0.444391	0.189484	2.34527	0.0190628	0.0452977
PMd CC	Motor TC	FW-corrected MD	Language Performance	Cross-Sectional	1.33868	0.571075	2.34414	0.0191209	0.0265261
Lingual Gyrus	Occipital TC	FW-corrected FA	Memory Performance	Cross-Sectional	0.445986	0.190836	2.33702	0.019488	0.0458541
Middle Frontal Gyrus	Prefrontal TC	FW-corrected MD	Executive Function Performance	Cross-Sectional	1.42412	0.611168	2.33017	0.0198479	0.0258885
IPL	Parietal TC	FW-corrected MD	Memory Performance	Cross-Sectional	1.26804	0.546346	2.32095	0.0203404	0.0473951
SLF	Association	FW-corrected FA	Memory Performance	Cross-Sectional	0.481936	0.208564	2.31073	0.020899	0.0479328
S1 CC	Motor TC	FW-corrected MD	Memory Performance	Cross-Sectional	1.13087	0.489671	2.30944	0.0209706	0.0479328
Paracentral	Parietal TC	FW-corrected RD	Language Performance	Cross-Sectional	-0.429041	0.18745	-2.28883	0.022142	0.0305408
Medial Orbital Gyrus	Prefrontal TC	FW-corrected AxD	Memory Performance	Cross-Sectional	0.44985	0.197882	2.27333	0.0230599	0.0522111
Caudate to Superior Frontal	Projection	FW-corrected AxD	Memory Performance	Cross-Sectional	0.896085	0.3956	2.26513	0.0235587	0.052842
Corticostriatal	Projection	FW-corrected FA	Executive Function Performance	Cross-Sectional	0.390019	0.172352	2.26292	0.0236949	0.0307394
Cingulum	Limbic	FW-corrected MD	Language Performance	Cross-Sectional	1.46085	0.647977	2.25447	0.0242215	0.033218
Medial Orbital Gyrus	Prefrontal TC	FW-corrected FA	Memory Performance	Cross-Sectional	0.318067	0.142636	2.22993	0.0258084	0.057352
Medial Frontal Gyrus	Prefrontal TC	FW-corrected MD	Language Performance	Cross-Sectional	1.27708	0.576797	2.21409	0.02688	0.0366546
Fornix	Limbic	FW-corrected FA	Memory Performance	Cross-Sectional	0.364648	0.166988	2.18367	0.0290448	0.0639519
UF	Limbic	FW-corrected MD	Memory Performance	Cross-Sectional	1.30715	0.600638	2.17627	0.0295945	0.0639936
Superior Temporal Gyrus	Limbic	FW-corrected AxD	Memory Performance	Cross-Sectional	0.649077	0.298257	2.17623	0.0295971	0.0639936
S1 CC	Motor TC	FW-corrected AxD	Memory Performance	Cross-Sectional	0.52996	0.244689	2.16585	0.0303826	0.0651056
preSMA Projection	Projection	FW-corrected FA	Executive Function Performance	Cross-Sectional	0.473349	0.220031	2.15128	0.0315149	0.0405361
PMd CC	Motor TC	FW-corrected MD	Executive Function Performance	Cross-Sectional	1.22552	0.5699	2.1504	0.0315844	0.0405361
SPL	Parietal TC	FW-corrected RD	Language Performance	Cross-Sectional	-0.404681	0.188358	-2.14846	0.0317382	0.0430348
M1 Projection	Projection	FW-corrected FA	Memory Performance	Cross-Sectional	-0.50256	0.235527	-2.13377	0.0329228	0.0699246
SLF-TP	Association	FW-corrected AxD	Executive Function Performance	Cross-Sectional	0.794078	0.372614	2.1311	0.033143	0.0423081
PMv Projection	Projection	FW-corrected FA	Executive Function Performance	Cross-Sectional	0.490381	0.230336	2.12898	0.0333176	0.0423081
IPL	Parietal TC	FW-corrected RD	Memory Performance	Cross-Sectional	-0.544591	0.256117	-2.12634	0.0335371	0.0703702
SLF-TP	Association	FW-corrected RD	Memory Performance	Cross-Sectional	0.687056	0.323449	2.12416	0.0337191	0.0703702
Angular Gyrus	Parietal TC	FW-corrected AxD	Memory Performance	Cross-Sectional	0.58565	0.283403	2.06649	0.0388471	0.0803734
Inferior Temporal Gyrus	Limbic	FW-corrected MD	Executive Function Performance	Cross-Sectional	0.947437	0.462987	2.04636	0.0407879	0.0515216
Lingual Gyrus	Occipital TC	FW-corrected RD	Executive Function Performance	Cross-Sectional	-0.291488	0.142949	-2.03911	0.0415055	0.0521536
preSMA Projection	Projection	FW-corrected AxD	Memory Performance	Cross-Sectional	-0.659842	0.323617	-2.03896	0.0415204	0.0850068
Caudate to Superior Frontal	Projection	FW-corrected FA	Memory Performance	Cross-Sectional	0.382774	0.187983	2.03622	0.041795	0.0850068
Calcarine Sulcus	Occipital TC	FW-corrected FA	Memory Performance	Cross-Sectional	0.403437	0.199667	2.02055	0.0433934	0.0871544
S1 CC	Motor TC	FW-corrected RD	Language Performance	Cross-Sectional	-0.423931	0.209922	-2.01947	0.0435062	0.0586601
Inferior Occipital	Occipital TC	FW-corrected FA	Memory Performance	Cross-Sectional	0.393357	0.194848	2.01878	0.0435772	0.0871544
Gyrus Rectus	Prefrontal TC	FW-corrected MD	Language Performance	Cross-Sectional	0.849174	0.422394	2.01038	0.0444593	0.0596102
Anterior Orbital Gyrus	Prefrontal TC	FW-corrected FA	Memory Performance	Cross-Sectional	0.282288	0.14089	2.0036	0.0451807	0.0896146
PMv CC	Motor TC	FW-corrected AxD	Language Performance	Cross-Sectional	0.651526	0.325879	1.99929	0.0456462	0.0608615
SMA Projection	Projection	FW-corrected FA	Executive Function Performance	Cross-Sectional	0.445953	0.226107	1.97231	0.0486443	0.0608053
Anterior Orbital Gyrus	Prefrontal TC	FW-corrected AxD	Memory Performance	Cross-Sectional	0.38092	0.193755	1.96599	0.04937	0.0971214
UF	Limbic	FW-corrected MD	Executive Function Performance	Cross-Sectional	1.09923	0.559537	1.96453	0.0495392	0.0616031
Caudate to Middle Frontal	Projection	FW-corrected RD	Executive Function Performance	Cross-Sectional	-0.674832	0.344294	-1.96005	0.0500608	0.0619309
Inferior Temporal Gyrus	Limbic	FW-corrected RD	Memory Performance	Cross-Sectional	0.428192	0.218473	1.95993	0.0500747	0.0977068
Middle Occipital	Occipital TC	FW-corrected AxD	Memory Performance	Cross-Sectional	0.471497	0.241696	1.95079	0.0511532	0.0990062
Calcarine Sulcus	Occipital TC	FW-corrected MD	Executive Function Performance	Cross-Sectional	0.72801	0.38018	1.91491	0.0555767	0.068402
SLF-TP	Association	FW-corrected FA	Language Performance	Cross-Sectional	0.408177	0.213876	1.90847	0.0564034	0.074789
SMA Projection	Projection	FW-corrected AxD	Memory Performance	Cross-Sectional	-0.6306	0.330668	-1.90705	0.0565868	0.108647
Olfactory Cortex	Prefrontal TC	FW-corrected MD	Executive Function Performance	Cross-Sectional	0.812265	0.427286	1.90099	0.0573773	0.070258
Middle Temporal Gyrus	Limbic	FW-corrected RD	Memory Performance	Cross-Sectional	0.414775	0.218621	1.89723	0.0578703	0.110229
SLF	Association	FW-corrected MD	Memory Performance	Cross-Sectional	1.96876	1.04281	1.88794	0.0591073	0.111699
Cingulum	Limbic	FW-corrected AxD	Memory Performance	Cross-Sectional	0.632316	0.340847	1.85513	0.0636519	0.119347
Corticostriatal	Projection	FW-corrected AxD	Memory Performance	Cross-Sectional	-0.625333	0.338564	-1.84702	0.0648196	0.120595
IFG Pars Opercularis	Prefrontal TC	FW-corrected AxD	Language Performance	Cross-Sectional	0.558241	0.302707	1.84416	0.0652349	0.0860241
S1 Projection	Projection	FW-corrected RD	Executive Function Performance	Cross-Sectional	0.355905	0.194066	1.83394	0.0667383	0.0813056
SLF	Association	FW-corrected RD	Memory Performance	Cross-Sectional	-0.724252	0.397688	-1.82115	0.0686591	0.126508
Caudate to Middle Frontal	Projection	FW-corrected AxD	Memory Performance	Cross-Sectional	-0.798933	0.439319	-1.81857	0.0690523	0.126508
Supramarginal Gyrus	Parietal TC	FW-corrected FA	Memory Performance	Cross-Sectional	0.384945	0.213332	1.80444	0.0712381	0.129524
PMd Projection	Projection	FW-corrected FA	Language Performance	Cross-Sectional	0.406059	0.225509	1.80063	0.0718379	0.0937501
SMA Projection	Projection	FW-corrected FA	Language Performance	Cross-Sectional	0.408039	0.226638	1.8004	0.0718751	0.0937501
IFG Pars Orbitalis	Prefrontal TC	FW-corrected FA	Memory Performance	Cross-Sectional	0.284352	0.158046	1.79917	0.0720683	0.130048
Cingulum	Limbic	FW-corrected MD	Memory Performance	Cross-Sectional	1.24652	0.694522	1.79479	0.0727639	0.130323
Supramarginal Gyrus	Parietal TC	FW-corrected AxD	Language Performance	Cross-Sectional	0.520254	0.290059	1.79361	0.0729523	0.0946409
Caudate to Superior Frontal	Projection	FW-corrected RD	Memory Performance	Cross-Sectional	-0.640166	0.35803	-1.78802	0.0738489	0.131287
SPL	Parietal TC	FW-corrected MD	Memory Performance	Cross-Sectional	0.905608	0.514555	1.75998	0.0784884	0.138509
Lingual Gyrus	Occipital TC	FW-corrected MD	Executive Function Performance	Cross-Sectional	0.607655	0.345648	1.75802	0.0788226	0.0955425
Paracentral	Parietal TC	FW-corrected AxD	Memory Performance	Cross-Sectional	0.316275	0.181036	1.74703	0.0807093	0.140822
IFG Pars Orbitalis	Prefrontal TC	FW-corrected MD	Memory Performance	Cross-Sectional	0.814951	0.466882	1.74552	0.0809725	0.140822
Lateral Orbital Gyrus	Prefrontal TC	FW-corrected AxD	Memory Performance	Cross-Sectional	0.338524	0.194435	1.74107	0.0817494	0.14115
PMd CC	Motor TC	FW-corrected FA	Memory Performance	Cross-Sectional	0.364723	0.21051	1.73257	0.0832502	0.142715
preSMA Projection	Projection	FW-corrected RD	Memory Performance	Cross-Sectional	0.398066	0.231782	1.71742	0.0859809	0.14635
S1 Projection	Projection	FW-corrected MD	Language Performance	Cross-Sectional	1.15151	0.673802	1.70897	0.087535	0.112948
Middle Frontal Gyrus	Prefrontal TC	FW-corrected MD	Language Performance	Cross-Sectional	1.03842	0.612373	1.69572	0.0900175	0.11553
SMA Projection	Projection	FW-corrected RD	Memory Performance	Cross-Sectional	0.383465	0.226583	1.69239	0.0906514	0.153214
Inferior Temporal Gyrus	Limbic	FW-corrected RD	Language Performance	Cross-Sectional	-0.342277	0.204149	-1.6766	0.0937005	0.119618
IFG Pars Orbitalis	Prefrontal TC	FW-corrected AxD	Memory Performance	Cross-Sectional	0.371017	0.221419	1.67564	0.0938889	0.157576
Middle Frontal Gyrus	Prefrontal TC	FW-corrected MD	Memory Performance	Cross-Sectional	1.09394	0.656893	1.66533	0.0959266	0.159878
SPL	Parietal TC	FW-corrected AxD	Memory Performance	Cross-Sectional	0.411578	0.24916	1.65186	0.0986426	0.162863
Medial Frontal Gyrus	Prefrontal TC	FW-corrected RD	Memory Performance	Cross-Sectional	-0.450721	0.273207	-1.64974	0.0990748	0.162863
Medial Orbital Gyrus	Prefrontal TC	FW-corrected MD	Executive Function Performance	Cross-Sectional	0.517597	0.319397	1.62055	0.105195	0.126869
Corticostriatal	Projection	FW-corrected FA	Language Performance	Cross-Sectional	0.279558	0.172933	1.61657	0.106053	0.13467
ILF	Limbic	FW-corrected MD	Memory Performance	Cross-Sectional	0.982688	0.610213	1.6104	0.10739	0.175176
Middle Frontal Gyrus	Prefrontal TC	FW-corrected FA	Memory Performance	Cross-Sectional	0.311011	0.193475	1.6075	0.108025	0.175176
Middle Frontal Gyrus	Prefrontal TC	FW-corrected AxD	Memory Performance	Cross-Sectional	0.558209	0.348884	1.59998	0.109682	0.17667
S1 Projection	Projection	FW-corrected AxD	Language Performance	Cross-Sectional	-0.437469	0.276049	-1.58475	0.113103	0.142867
Superior Occipital	Occipital TC	FW-corrected AxD	Memory Performance	Cross-Sectional	0.352103	0.222335	1.58366	0.113351	0.181361
M1 Projection	Projection	FW-corrected RD	Language Performance	Cross-Sectional	0.335001	0.215805	1.55233	0.120664	0.15162
preSMA Projection	Projection	FW-corrected FA	Memory Performance	Cross-Sectional	-0.366763	0.236545	-1.5505	0.121102	0.192481
Lateral Orbital Gyrus	Prefrontal TC	FW-corrected FA	Memory Performance	Cross-Sectional	0.238136	0.156241	1.52415	0.127551	0.201396
M1 Projection	Projection	FW-corrected MD	Language Performance	Cross-Sectional	1.02767	0.676231	1.5197	0.128667	0.160749
M1 CC	Motor TC	FW-corrected AxD	Memory Performance	Cross-Sectional	0.453627	0.298686	1.51874	0.128908	0.202209
preSMA Projection	Projection	FW-corrected FA	Language Performance	Cross-Sectional	0.334521	0.22047	1.51731	0.129269	0.160749
Inferior Temporal Gyrus	Limbic	FW-corrected AxD	Memory Performance	Cross-Sectional	0.438095	0.289489	1.51334	0.130274	0.203024
Olfactory Cortex	Prefrontal TC	FW-corrected MD	Memory Performance	Cross-Sectional	0.691019	0.458454	1.50728	0.131818	0.204106
Angular Gyrus	Parietal TC	FW-corrected RD	Language Performance	Cross-Sectional	-0.349154	0.232973	-1.49869	0.134035	0.165816
Angular Gyrus	Parietal TC	FW-corrected MD	Memory Performance	Cross-Sectional	0.816916	0.545167	1.49847	0.134091	0.206295
S1 Projection	Projection	FW-corrected MD	Executive Function Performance	Cross-Sectional	1.00073	0.672825	1.48736	0.137	0.1644
Middle Occipital	Occipital TC	FW-corrected MD	Executive Function Performance	Cross-Sectional	0.714025	0.490907	1.4545	0.145888	0.173913
SLF-TP	Association	FW-corrected MD	Executive Function Performance	Cross-Sectional	1.19556	0.822974	1.45274	0.146377	0.173913
PMv CC	Motor TC	FW-corrected MD	Executive Function Performance	Cross-Sectional	0.746741	0.520264	1.43531	0.151278	0.178851
Medial Orbital Gyrus	Prefrontal TC	FW-corrected MD	Language Performance	Cross-Sectional	0.456358	0.320077	1.42578	0.154013	0.189554
Paracentral	Parietal TC	FW-corrected MD	Memory Performance	Cross-Sectional	0.479055	0.336741	1.42262	0.154925	0.236828
Superior Temporal Gyrus	Limbic	FW-corrected RD	Language Performance	Cross-Sectional	0.306025	0.215118	1.42259	0.154935	0.189716
Medial Orbital Gyrus	Prefrontal TC	FW-corrected MD	Memory Performance	Cross-Sectional	0.483802	0.342842	1.41115	0.158279	0.23937
Anterior Orbital Gyrus	Prefrontal TC	FW-corrected MD	Memory Performance	Cross-Sectional	0.508774	0.360802	1.41012	0.158583	0.23937
PMd Projection	Projection	FW-corrected RD	Memory Performance	Cross-Sectional	0.374747	0.268091	1.39784	0.16224	0.241984
SMA CC	Motor TC	FW-corrected RD	Memory Performance	Cross-Sectional	-0.320295	0.229186	-1.39754	0.162331	0.241984
Supramarginal Gyrus	Parietal TC	FW-corrected RD	Executive Function Performance	Cross-Sectional	-0.310069	0.223686	-1.38618	0.165772	0.195025
Caudate to Middle Frontal	Projection	FW-corrected FA	Memory Performance	Cross-Sectional	-0.241744	0.174399	-1.38616	0.165776	0.245595
Medial Orbitofrontal Gyrus	Prefrontal TC	FW-corrected MD	Language Performance	Cross-Sectional	0.682242	0.50679	1.3462	0.178315	0.217237
Middle Temporal Gyrus	Limbic	FW-corrected RD	Language Performance	Cross-Sectional	-0.272913	0.204438	-1.33494	0.181974	0.220574
Cuneus	Occipital TC	FW-corrected AxD	Memory Performance	Cross-Sectional	0.302732	0.226818	1.33469	0.182055	0.267095
Superior Frontal Gyrus	Prefrontal TC	FW-corrected RD	Memory Performance	Cross-Sectional	-0.412231	0.309184	-1.33329	0.182515	0.267095
Caudate to Middle Frontal	Projection	FW-corrected AxD	Language Performance	Cross-Sectional	0.543649	0.409341	1.32811	0.18422	0.222175
PMv Projection	Projection	FW-corrected RD	Memory Performance	Cross-Sectional	0.372289	0.283604	1.31271	0.189357	0.275429
IFG Pars Triangularis	Prefrontal TC	FW-corrected FA	Memory Performance	Cross-Sectional	0.22605	0.17273	1.30869	0.190716	0.275734
IFOF	Association	FW-corrected MD	Language Performance	Cross-Sectional	0.998798	0.772761	1.29251	0.196258	0.23551
PMv CC	Motor TC	FW-corrected MD	Language Performance	Cross-Sectional	0.669833	0.521368	1.28476	0.198952	0.237555
PMd Projection	Projection	FW-corrected AxD	Memory Performance	Cross-Sectional	-0.410646	0.326067	-1.25939	0.207963	0.298869
IFG Pars Triangularis	Prefrontal TC	FW-corrected AxD	Memory Performance	Cross-Sectional	0.422974	0.337203	1.25436	0.209785	0.299693
Cuneus	Occipital TC	FW-corrected MD	Language Performance	Cross-Sectional	0.477292	0.382325	1.24839	0.211961	0.251835
M1 CC	Motor TC	FW-corrected MD	Memory Performance	Cross-Sectional	0.706075	0.581044	1.21518	0.224369	0.318631
IFG Pars Triangularis	Prefrontal TC	FW-corrected MD	Memory Performance	Cross-Sectional	0.821757	0.681831	1.20522	0.22819	0.322151
PMd Projection	Projection	FW-corrected RD	Executive Function Performance	Cross-Sectional	-0.298791	0.249178	-1.19911	0.230559	0.269734
Corticostriatal	Projection	FW-corrected MD	Language Performance	Cross-Sectional	0.800678	0.671057	1.19316	0.232879	0.275325
Anterior Orbital Gyrus	Prefrontal TC	FW-corrected MD	Executive Function Performance	Cross-Sectional	0.400623	0.335785	1.19309	0.232905	0.269734
ILF	Limbic	FW-corrected MD	Executive Function Performance	Cross-Sectional	0.680151	0.570686	1.19181	0.233407	0.269734
Gyrus Rectus	Prefrontal TC	FW-corrected MD	Executive Function Performance	Cross-Sectional	0.502027	0.421556	1.19089	0.233769	0.269734
Caudate to Superior Frontal	Projection	FW-corrected MD	Executive Function Performance	Cross-Sectional	0.802024	0.675167	1.18789	0.234948	0.269797
Middle Occipital	Occipital TC	FW-corrected RD	Memory Performance	Cross-Sectional	-0.201817	0.169996	-1.18719	0.235226	0.330142
Gyrus Rectus	Prefrontal TC	FW-corrected MD	Memory Performance	Cross-Sectional	0.534463	0.452096	1.18219	0.237203	0.33098
SMA CC	Motor TC	FW-corrected AxD	Memory Performance	Cross-Sectional	0.307452	0.261285	1.17669	0.23939	0.332101
Medial Orbital Gyrus	Prefrontal TC	FW-corrected RD	Memory Performance	Cross-Sectional	-0.183031	0.156051	-1.17289	0.240911	0.332291
UF	Limbic	FW-corrected RD	Memory Performance	Cross-Sectional	-0.366173	0.313305	-1.16874	0.242577	0.332677
Calcarine Sulcus	Occipital TC	FW-corrected AxD	Memory Performance	Cross-Sectional	0.265636	0.228011	1.16501	0.244084	0.332842
SLF-TP	Association	FW-corrected AxD	Memory Performance	Cross-Sectional	-0.461849	0.401218	-1.15112	0.249754	0.33865
SMA Projection	Projection	FW-corrected FA	Memory Performance	Cross-Sectional	-0.277363	0.243113	-1.14088	0.25399	0.342458
M1 Projection	Projection	FW-corrected FA	Executive Function Performance	Cross-Sectional	0.249639	0.219045	1.13967	0.254492	0.290848
Middle Temporal Gyrus	Limbic	FW-corrected AxD	Memory Performance	Cross-Sectional	0.353375	0.310677	1.13743	0.255426	0.34247
Supramarginal Gyrus	Parietal TC	FW-corrected AxD	Memory Performance	Cross-Sectional	0.352762	0.311092	1.13395	0.256885	0.342513
IFG Pars Opercularis	Prefrontal TC	FW-corrected RD	Language Performance	Cross-Sectional	-0.270498	0.242378	-1.11602	0.264483	0.311156
Anterior Orbital Gyrus	Prefrontal TC	FW-corrected RD	Memory Performance	Cross-Sectional	-0.170372	0.153613	-1.1091	0.267455	0.354636
Corticostriatal	Projection	FW-corrected AxD	Executive Function Performance	Cross-Sectional	0.348587	0.314556	1.10819	0.267849	0.304662
Corticostriatal	Projection	FW-corrected AxD	Language Performance	Cross-Sectional	0.348775	0.315534	1.10535	0.269077	0.315017
SLF-TP	Association	FW-corrected MD	Memory Performance	Cross-Sectional	0.964734	0.883272	1.09223	0.2748	0.362374
M1 Projection	Projection	FW-corrected MD	Executive Function Performance	Cross-Sectional	0.733295	0.675285	1.0859	0.277588	0.314251
SLF-TP	Association	FW-corrected RD	Executive Function Performance	Cross-Sectional	-0.324221	0.301338	-1.07594	0.28202	0.317769
Inferior Occipital	Occipital TC	FW-corrected MD	Executive Function Performance	Cross-Sectional	0.363632	0.342851	1.06061	0.288931	0.324035
preSMA CC	Motor TC	FW-corrected AxD	Memory Performance	Cross-Sectional	0.296421	0.280019	1.05857	0.289859	0.380143
SLF-TP	Association	FW-corrected RD	Language Performance	Cross-Sectional	0.319682	0.302	1.05855	0.289871	0.337714
Lingual Gyrus	Occipital TC	FW-corrected AxD	Memory Performance	Cross-Sectional	0.234853	0.225192	1.0429	0.297059	0.387468
IFG Pars Opercularis	Prefrontal TC	FW-corrected RD	Memory Performance	Cross-Sectional	0.269239	0.260141	1.03497	0.300746	0.390156
preSMA Projection	Projection	FW-corrected AxD	Executive Function Performance	Cross-Sectional	0.311805	0.301584	1.03389	0.30125	0.336279
Corticostriatal	Projection	FW-corrected RD	Memory Performance	Cross-Sectional	0.269992	0.262498	1.02855	0.303754	0.391941
Superior Occipital	Occipital TC	FW-corrected MD	Language Performance	Cross-Sectional	0.400168	0.391117	1.02314	0.306303	0.355134
Cuneus	Occipital TC	FW-corrected RD	Memory Performance	Cross-Sectional	-0.161016	0.158644	-1.01495	0.310191	0.398107
Medial Orbitofrontal Gyrus	Prefrontal TC	FW-corrected MD	Executive Function Performance	Cross-Sectional	0.50873	0.505659	1.00607	0.314443	0.349381
Paracentral	Parietal TC	FW-corrected RD	Memory Performance	Cross-Sectional	-0.202105	0.20098	-1.0056	0.314672	0.401709
PMv Projection	Projection	FW-corrected FA	Language Performance	Cross-Sectional	0.223873	0.230832	0.969854	0.332179	0.383283
M1 CC	Motor TC	FW-corrected RD	Memory Performance	Cross-Sectional	-0.244818	0.254561	-0.961727	0.336246	0.425857
IFOF	Association	FW-corrected RD	Memory Performance	Cross-Sectional	-0.264702	0.275744	-0.959955	0.337137	0.425857
S1 Projection	Projection	FW-corrected FA	Language Performance	Cross-Sectional	-0.195591	0.204357	-0.957103	0.338574	0.388793
S1 Projection	Projection	FW-corrected AxD	Executive Function Performance	Cross-Sectional	-0.253135	0.275188	-0.919861	0.357702	0.395615
Corticostriatal	Projection	FW-corrected FA	Memory Performance	Cross-Sectional	-0.170144	0.18564	-0.916528	0.359446	0.45166
Caudate to Middle Frontal	Projection	FW-corrected MD	Executive Function Performance	Cross-Sectional	0.595088	0.652421	0.912123	0.36176	0.398268
SLF-TP	Association	FW-corrected AxD	Language Performance	Cross-Sectional	0.34063	0.373771	0.911333	0.362176	0.413915
Corticostriatal	Projection	FW-corrected RD	Executive Function Performance	Cross-Sectional	-0.220617	0.243928	-0.904437	0.365819	0.400898
PMv Projection	Projection	FW-corrected RD	Language Performance	Cross-Sectional	0.233433	0.264252	0.883371	0.37709	0.428917
PMd Projection	Projection	FW-corrected AxD	Executive Function Performance	Cross-Sectional	0.265412	0.303732	0.873837	0.382261	0.417011
Lingual Gyrus	Occipital TC	FW-corrected MD	Language Performance	Cross-Sectional	0.299831	0.346417	0.86552	0.386806	0.437894
Caudate to Middle Frontal	Projection	FW-corrected RD	Memory Performance	Cross-Sectional	0.319517	0.369635	0.864412	0.387414	0.484267
SMA Projection	Projection	FW-corrected MD	Executive Function Performance	Cross-Sectional	0.463514	0.542815	0.853908	0.393208	0.427013
Anterior Orbital Gyrus	Prefrontal TC	FW-corrected MD	Language Performance	Cross-Sectional	0.286799	0.336621	0.851994	0.394269	0.444247
SMA Projection	Projection	FW-corrected AxD	Executive Function Performance	Cross-Sectional	0.261339	0.308015	0.848464	0.396232	0.428358
Cingulum	Limbic	FW-corrected FA	Memory Performance	Cross-Sectional	0.184737	0.218283	0.846317	0.397427	0.491397
IFG Pars Opercularis	Prefrontal TC	FW-corrected MD	Memory Performance	Cross-Sectional	0.505432	0.598312	0.844764	0.398294	0.491397
PMv Projection	Projection	FW-corrected AxD	Memory Performance	Cross-Sectional	-0.304103	0.360725	-0.843034	0.39926	0.491397
PMv CC	Motor TC	FW-corrected RD	Memory Performance	Cross-Sectional	0.241462	0.293188	0.823573	0.410232	0.502325
preSMA CC	Motor TC	FW-corrected MD	Memory Performance	Cross-Sectional	0.491123	0.600302	0.818126	0.413334	0.503555
IFOF	Association	FW-corrected MD	Executive Function Performance	Cross-Sectional	0.62595	0.770293	0.812613	0.41649	0.44824
PMd Projection	Projection	FW-corrected AxD	Language Performance	Cross-Sectional	0.246527	0.304275	0.810212	0.417868	0.468637
M1 Projection	Projection	FW-corrected RD	Executive Function Performance	Cross-Sectional	0.17015	0.215171	0.790769	0.429127	0.458333
IFG Pars Opercularis	Prefrontal TC	FW-corrected MD	Executive Function Performance	Cross-Sectional	0.439516	0.556483	0.789809	0.429687	0.458333
Middle Occipital	Occipital TC	FW-corrected MD	Language Performance	Cross-Sectional	0.385347	0.491616	0.783838	0.433182	0.483552
Corticostriatal	Projection	FW-corrected MD	Memory Performance	Cross-Sectional	-0.553256	0.719126	-0.769345	0.441735	0.534908
Caudate to Superior Frontal	Projection	FW-corrected MD	Language Performance	Cross-Sectional	0.51851	0.676031	0.766991	0.443133	0.49237
Superior Occipital	Occipital TC	FW-corrected RD	Memory Performance	Cross-Sectional	-0.109765	0.143236	-0.766326	0.443528	0.534908
SMA Projection	Projection	FW-corrected MD	Language Performance	Cross-Sectional	0.414519	0.544007	0.761974	0.446121	0.493406
Lateral Orbital Gyrus	Prefrontal TC	FW-corrected RD	Memory Performance	Cross-Sectional	0.124502	0.171407	0.726353	0.467665	0.561199
Caudate to Middle Frontal	Projection	FW-corrected RD	Language Performance	Cross-Sectional	-0.249121	0.345254	-0.721557	0.47061	0.518102
Lingual Gyrus	Occipital TC	FW-corrected MD	Memory Performance	Cross-Sectional	0.266238	0.37131	0.717024	0.473402	0.565256
UF	Limbic	FW-corrected RD	Language Performance	Cross-Sectional	-0.204341	0.292323	-0.699027	0.484577	0.531043
S1 Projection	Projection	FW-corrected MD	Memory Performance	Cross-Sectional	0.493092	0.722033	0.682922	0.494696	0.587758
preSMA Projection	Projection	FW-corrected MD	Executive Function Performance	Cross-Sectional	0.336362	0.508419	0.661585	0.508276	0.539762
PMd Projection	Projection	FW-corrected FA	Memory Performance	Cross-Sectional	-0.156885	0.242151	-0.647879	0.517101	0.611351
PMv Projection	Projection	FW-corrected AxD	Executive Function Performance	Cross-Sectional	0.216123	0.335911	0.643394	0.520006	0.54776
Lateral Orbital Gyrus	Prefrontal TC	FW-corrected MD	Executive Function Performance	Cross-Sectional	0.224702	0.349551	0.642831	0.520372	0.54776
M1 Projection	Projection	FW-corrected FA	Language Performance	Cross-Sectional	0.139901	0.219825	0.636418	0.524541	0.572226
Calcarine Sulcus	Occipital TC	FW-corrected MD	Language Performance	Cross-Sectional	0.238953	0.38092	0.627305	0.530496	0.576104
Inferior Occipital	Occipital TC	FW-corrected AxD	Memory Performance	Cross-Sectional	0.12951	0.210239	0.616011	0.537923	0.63285
SLF	Association	FW-corrected MD	Executive Function Performance	Cross-Sectional	0.597174	0.972517	0.614049	0.539218	0.56512
PMd CC	Motor TC	FW-corrected RD	Memory Performance	Cross-Sectional	-0.174524	0.2878	-0.606406	0.54428	0.637206
Inferior Occipital	Occipital TC	FW-corrected RD	Memory Performance	Cross-Sectional	-0.0728081	0.124394	-0.585302	0.558378	0.650538
IFG Pars Orbitalis	Prefrontal TC	FW-corrected MD	Executive Function Performance	Cross-Sectional	0.251708	0.434393	0.579448	0.56232	0.586769
Corticostriatal	Projection	FW-corrected MD	Executive Function Performance	Cross-Sectional	0.385089	0.670036	0.574729	0.565507	0.58754
SMA Projection	Projection	FW-corrected RD	Language Performance	Cross-Sectional	0.115922	0.211386	0.548393	0.583453	0.63076
IFG Pars Opercularis	Prefrontal TC	FW-corrected MD	Language Performance	Cross-Sectional	0.295061	0.557549	0.529211	0.596689	0.642177
PMv Projection	Projection	FW-corrected MD	Language Performance	Cross-Sectional	0.31745	0.613811	0.517178	0.605061	0.64828
preSMA CC	Motor TC	FW-corrected RD	Memory Performance	Cross-Sectional	-0.117611	0.227938	-0.515976	0.6059	0.702493
PMv Projection	Projection	FW-corrected RD	Executive Function Performance	Cross-Sectional	-0.133637	0.263764	-0.506654	0.612426	0.633544
Supramarginal Gyrus	Parietal TC	FW-corrected RD	Memory Performance	Cross-Sectional	0.121807	0.240531	0.506411	0.612597	0.706842
Caudate to Middle Frontal	Projection	FW-corrected MD	Language Performance	Cross-Sectional	0.323719	0.653409	0.495431	0.620323	0.661678
ILF	Limbic	FW-corrected RD	Memory Performance	Cross-Sectional	-0.148097	0.304714	-0.486021	0.626979	0.719976
S1 Projection	Projection	FW-corrected FA	Executive Function Performance	Cross-Sectional	-0.0940413	0.203744	-0.461567	0.644418	0.663778
S1 CC	Motor TC	FW-corrected RD	Memory Performance	Cross-Sectional	-0.103383	0.224289	-0.460935	0.644871	0.736995
preSMA Projection	Projection	FW-corrected RD	Executive Function Performance	Cross-Sectional	-0.0977081	0.215453	-0.453502	0.650213	0.666885
M1 Projection	Projection	FW-corrected AxD	Language Performance	Cross-Sectional	-0.139749	0.312575	-0.447088	0.654836	0.695401
SMA Projection	Projection	FW-corrected AxD	Language Performance	Cross-Sectional	0.136159	0.308499	0.441359	0.658977	0.696716
Middle Frontal Gyrus	Prefrontal TC	FW-corrected RD	Memory Performance	Cross-Sectional	0.144983	0.353066	0.41064	0.681359	0.775005
preSMA Projection	Projection	FW-corrected AxD	Language Performance	Cross-Sectional	0.121639	0.302115	0.402623	0.687247	0.723418
IFG Pars Triangularis	Prefrontal TC	FW-corrected MD	Executive Function Performance	Cross-Sectional	0.251429	0.63481	0.39607	0.692075	0.7068
IFG Pars Orbitalis	Prefrontal TC	FW-corrected RD	Memory Performance	Cross-Sectional	-0.0845445	0.214062	-0.394954	0.692898	0.784413
Caudate to Superior Frontal	Projection	FW-corrected MD	Memory Performance	Cross-Sectional	0.277905	0.724862	0.38339	0.701451	0.790368
IFG Pars Triangularis	Prefrontal TC	FW-corrected MD	Language Performance	Cross-Sectional	0.243068	0.635722	0.38235	0.702223	0.735954
Angular Gyrus	Parietal TC	FW-corrected RD	Memory Performance	Cross-Sectional	-0.0940254	0.249244	-0.377242	0.706014	0.791791
Superior Occipital	Occipital TC	FW-corrected MD	Memory Performance	Cross-Sectional	0.153804	0.419561	0.366584	0.713949	0.796966
Inferior Occipital	Occipital TC	FW-corrected MD	Memory Performance	Cross-Sectional	-0.133003	0.368393	-0.361037	0.718091	0.797879
preSMA Projection	Projection	FW-corrected MD	Memory Performance	Cross-Sectional	-0.194376	0.546624	-0.355594	0.722164	0.798706
Superior Temporal Gyrus	Limbic	FW-corrected RD	Executive Function Performance	Cross-Sectional	-0.0738979	0.214206	-0.344986	0.730123	0.742498
Cuneus	Occipital TC	FW-corrected MD	Memory Performance	Cross-Sectional	0.141364	0.410231	0.344596	0.730416	0.804128
PMv CC	Motor TC	FW-corrected RD	Language Performance	Cross-Sectional	-0.0901915	0.273371	-0.329924	0.741475	0.773713
SMA CC	Motor TC	FW-corrected MD	Memory Performance	Cross-Sectional	-0.172811	0.536105	-0.322344	0.747209	0.818859
PMd Projection	Projection	FW-corrected MD	Language Performance	Cross-Sectional	0.186364	0.594411	0.313527	0.753897	0.78327
SPL	Parietal TC	FW-corrected RD	Memory Performance	Cross-Sectional	-0.0629114	0.201955	-0.311512	0.755428	0.822221
PMd CC	Motor TC	FW-corrected AxD	Memory Performance	Cross-Sectional	0.112417	0.363702	0.309091	0.757269	0.822221
PMv CC	Motor TC	FW-corrected FA	Memory Performance	Cross-Sectional	0.0617624	0.20265	0.304774	0.760554	0.822221
PMv Projection	Projection	FW-corrected MD	Memory Performance	Cross-Sectional	0.189238	0.657508	0.287811	0.773507	0.825509
Calcarine Sulcus	Occipital TC	FW-corrected MD	Memory Performance	Cross-Sectional	0.117465	0.408477	0.287569	0.773692	0.825509
PMd CC	Motor TC	FW-corrected MD	Memory Performance	Cross-Sectional	-0.174585	0.612372	-0.285097	0.775585	0.825509
PMv CC	Motor TC	FW-corrected MD	Memory Performance	Cross-Sectional	0.158013	0.558769	0.282788	0.777354	0.825509
PMv Projection	Projection	FW-corrected AxD	Language Performance	Cross-Sectional	-0.094413	0.336568	-0.280517	0.779096	0.805961
Middle Occipital	Occipital TC	FW-corrected MD	Memory Performance	Cross-Sectional	0.145355	0.527322	0.275647	0.782834	0.827666
Calcarine Sulcus	Occipital TC	FW-corrected RD	Memory Performance	Cross-Sectional	-0.0387011	0.152669	-0.253496	0.799898	0.841998
SLF-TP	Association	FW-corrected FA	Memory Performance	Cross-Sectional	-0.0561034	0.229541	-0.244416	0.806921	0.845682
preSMA Projection	Projection	FW-corrected MD	Language Performance	Cross-Sectional	0.122043	0.509835	0.239377	0.810826	0.835186
SMA Projection	Projection	FW-corrected MD	Memory Performance	Cross-Sectional	-0.116189	0.583441	-0.199145	0.842159	0.878775
Cingulum	Limbic	FW-corrected RD	Memory Performance	Cross-Sectional	-0.0598744	0.309475	-0.193471	0.8466	0.879584
Lateral Orbital Gyrus	Prefrontal TC	FW-corrected MD	Language Performance	Cross-Sectional	0.0630354	0.349616	0.180299	0.856927	0.8789
Inferior Occipital	Occipital TC	FW-corrected MD	Language Performance	Cross-Sectional	0.0550604	0.34335	0.160362	0.872604	0.89117
PMd Projection	Projection	FW-corrected MD	Executive Function Performance	Cross-Sectional	-0.0932304	0.593058	-0.157203	0.875093	0.88617
Corticostriatal	Projection	FW-corrected RD	Language Performance	Cross-Sectional	-0.0372378	0.244573	-0.152256	0.878993	0.893891
PMv CC	Motor TC	FW-corrected AxD	Memory Performance	Cross-Sectional	-0.0530979	0.34974	-0.151821	0.879336	0.906866
IFG Pars Triangularis	Prefrontal TC	FW-corrected RD	Memory Performance	Cross-Sectional	-0.0509511	0.338655	-0.150451	0.880416	0.906866
PMv Projection	Projection	FW-corrected FA	Memory Performance	Cross-Sectional	-0.0333981	0.247551	-0.134914	0.892687	0.915576
M1 Projection	Projection	FW-corrected MD	Memory Performance	Cross-Sectional	0.092289	0.725351	0.127234	0.898762	0.917885
IFG Pars Orbitalis	Prefrontal TC	FW-corrected MD	Language Performance	Cross-Sectional	0.0539765	0.434847	0.124127	0.901221	0.912629
Lingual Gyrus	Occipital TC	FW-corrected RD	Memory Performance	Cross-Sectional	0.0169682	0.153533	0.110518	0.912004	0.927462
M1 Projection	Projection	FW-corrected AxD	Executive Function Performance	Cross-Sectional	-0.025624	0.311624	-0.0822274	0.93447	0.942323
preSMA Projection	Projection	FW-corrected RD	Language Performance	Cross-Sectional	-0.0176643	0.215992	-0.0817823	0.934824	0.941294
PMd Projection	Projection	FW-corrected RD	Language Performance	Cross-Sectional	-0.0196364	0.249896	-0.0785785	0.937372	0.941294
PMv Projection	Projection	FW-corrected MD	Executive Function Performance	Cross-Sectional	-0.0432137	0.612116	-0.0705973	0.943722	0.947671
PMd Projection	Projection	FW-corrected MD	Memory Performance	Cross-Sectional	0.0378693	0.636203	0.0595239	0.952538	0.964595
IFG Pars Opercularis	Prefrontal TC	FW-corrected FA	Memory Performance	Cross-Sectional	0.00794604	0.183765	0.0432402	0.965512	0.973626
SMA Projection	Projection	FW-corrected RD	Executive Function Performance	Cross-Sectional	-0.00778357	0.210763	-0.0369304	0.970542	0.970542
Supramarginal Gyrus	Parietal TC	FW-corrected RD	Language Performance	Cross-Sectional	-0.00366862	0.224695	-0.0163271	0.986974	0.986974
IFG Pars Opercularis	Prefrontal TC	FW-corrected AxD	Memory Performance	Cross-Sectional	0.00514152	0.324692	0.0158351	0.987367	0.991498
Caudate to Middle Frontal	Projection	FW-corrected MD	Memory Performance	Cross-Sectional	-0.000393341	0.700618	-0.000561421	0.999552	0.999552

## Sheet: eTable 6
eTable 6. Longitudinal Results for All Tracts and Microstructural Metrics for Memory, Executive Function, and Language Decline
TRACT	TYPE	MICRO	OUTCOME	ANALYSIS_TYPE	B	SE	TVAL	PVAL	PVAL_CORRECTED
Fornix	Limbic	FW	Memory Decline	Longitudinal	-0.152932	0.0273533	-5.59099	2.25773e-08	5.41855e-06
Cingulum	Limbic	FW	Memory Decline	Longitudinal	-0.114666	0.0238489	-4.80802	1.52434e-06	0.000182921
UF	Limbic	FW	Memory Decline	Longitudinal	-0.0832865	0.0181559	-4.58729	4.4904e-06	0.000359232
Caudate to Middle Frontal	Projection	FW	Memory Decline	Longitudinal	-0.080181	0.0181502	-4.41763	9.9791e-06	0.000598746
Middle Frontal Gyrus	Prefrontal TC	FW	Memory Decline	Longitudinal	-0.0767217	0.0179621	-4.2713	1.94334e-05	0.000709163
Superior Frontal Gyrus	Prefrontal TC	FW	Memory Decline	Longitudinal	-0.0734203	0.017217	-4.2644	2.00437e-05	0.000709163
IFG Pars Triangularis	Prefrontal TC	FW	Memory Decline	Longitudinal	-0.0691066	0.0162322	-4.25738	2.06839e-05	0.000709163
Fornix	Limbic	FW-corrected MD	Memory Decline	Longitudinal	0.250517	0.0596588	4.19917	2.67897e-05	0.000783371
Medial Frontal Gyrus	Prefrontal TC	FW	Memory Decline	Longitudinal	-0.0742314	0.0178322	-4.16276	3.14422e-05	0.000783371
IFOF	Association	FW	Memory Decline	Longitudinal	-0.0653363	0.0157277	-4.15422	3.26405e-05	0.000783371
SLF	Association	FW	Memory Decline	Longitudinal	-0.0652774	0.0158026	-4.13079	3.61516e-05	0.000788762
Caudate to Superior Frontal	Projection	FW	Memory Decline	Longitudinal	-0.0764264	0.0186743	-4.09261	4.26544e-05	0.000839068
Corticostriatal	Projection	FW	Memory Decline	Longitudinal	-0.0587845	0.0144553	-4.06663	4.76974e-05	0.000839068
PMv CC	Motor TC	FW	Memory Decline	Longitudinal	-0.0687588	0.0169331	-4.06061	4.89456e-05	0.000839068
ILF	Limbic	FW	Memory Decline	Longitudinal	-0.0758561	0.0191778	-3.95542	7.64015e-05	0.00122242
Fornix	Limbic	FW-corrected RD	Memory Decline	Longitudinal	0.162486	0.0415497	3.91064	9.20515e-05	0.00137365
PMd CC	Motor TC	FW	Memory Decline	Longitudinal	-0.0667128	0.017118	-3.89723	9.73002e-05	0.00137365
M1 CC	Motor TC	FW	Memory Decline	Longitudinal	-0.0656212	0.017276	-3.79839	0.000145637	0.00194183
IFG Pars Opercularis	Prefrontal TC	FW	Memory Decline	Longitudinal	-0.0616354	0.0166014	-3.71267	0.000205081	0.0025905
Fornix	Limbic	FW	Language Decline	Longitudinal	-0.0944268	0.0259091	-3.64454	0.000267874	0.0642898
Fornix	Limbic	FW	Executive Function Decline	Longitudinal	-0.085487	0.0236605	-3.61307	0.000302596	0.0462589
Middle Occipital	Occipital TC	FW	Memory Decline	Longitudinal	-0.049836	0.0139011	-3.58505	0.000337008	0.00397991
Middle Temporal Gyrus	Limbic	FW	Memory Decline	Longitudinal	-0.0681091	0.0190642	-3.57262	0.000353433	0.00397991
SPL	Parietal TC	FW	Memory Decline	Longitudinal	-0.0536876	0.0150626	-3.5643	0.000364825	0.00397991
Cingulum	Limbic	FW	Executive Function Decline	Longitudinal	-0.0731055	0.0205941	-3.54982	0.000385491	0.0462589
S1 CC	Motor TC	FW	Memory Decline	Longitudinal	-0.054683	0.015571	-3.51186	0.000444988	0.00464335
Angular Gyrus	Parietal TC	FW	Memory Decline	Longitudinal	-0.0504352	0.0145029	-3.4776	0.000505927	0.00505927
M1 Projection	Projection	FW	Memory Decline	Longitudinal	-0.0630886	0.0183018	-3.44713	0.000566572	0.00529032
IPL	Parietal TC	FW	Memory Decline	Longitudinal	-0.0498893	0.0144857	-3.44403	0.000573118	0.00529032
SLF-TP	Association	FW-corrected RD	Memory Decline	Longitudinal	0.292544	0.0853734	3.42664	0.000611088	0.00543189
Cingulum	Limbic	FW	Language Decline	Longitudinal	-0.0766846	0.0226058	-3.39226	0.000693189	0.0797257
SLF-TP	Association	FW	Memory Decline	Longitudinal	-0.0601084	0.0179046	-3.35716	0.000787484	0.00674986
preSMA CC	Motor TC	FW	Memory Decline	Longitudinal	-0.0575119	0.0172017	-3.34338	0.000827641	0.00684944
Inferior Temporal Gyrus	Limbic	FW	Memory Decline	Longitudinal	-0.0685876	0.0205936	-3.33052	0.000866826	0.00693461
Fornix	Limbic	FW-corrected MD	Language Decline	Longitudinal	0.186011	0.0565125	3.29149	0.000996571	0.0797257
Supramarginal Gyrus	Parietal TC	FW	Memory Decline	Longitudinal	-0.0479241	0.0146666	-3.26758	0.00108473	0.00839791
Superior Temporal Gyrus	Limbic	FW	Memory Decline	Longitudinal	-0.0546776	0.0167958	-3.25543	0.00113219	0.00849146
Olfactory Cortex	Prefrontal TC	FW	Memory Decline	Longitudinal	-0.0459503	0.0143717	-3.19728	0.00138732	0.0100896
Fornix	Limbic	FW-corrected AxD	Language Decline	Longitudinal	0.174104	0.0548375	3.17491	0.00149884	0.0899302
Lateral Orbital Gyrus	Prefrontal TC	FW	Memory Decline	Longitudinal	-0.0523957	0.0167925	-3.12018	0.00180739	0.0126313
Gyrus Rectus	Prefrontal TC	FW	Memory Decline	Longitudinal	-0.0469039	0.0150595	-3.11458	0.00184207	0.0126313
Paracentral	Parietal TC	FW	Memory Decline	Longitudinal	-0.0529171	0.0171701	-3.08194	0.00205657	0.0137105
Medial Orbitofrontal Gyrus	Prefrontal TC	FW	Memory Decline	Longitudinal	-0.0458407	0.0149292	-3.07055	0.00213668	0.0138595
Medial Orbital Gyrus	Prefrontal TC	FW	Memory Decline	Longitudinal	-0.0528974	0.0175813	-3.00873	0.00262343	0.016569
Fornix	Limbic	FW-corrected MD	Executive Function Decline	Longitudinal	0.155099	0.0516187	3.0047	0.00265839	0.119397
Fornix	Limbic	FW-corrected AxD	Memory Decline	Longitudinal	0.173261	0.0578351	2.99578	0.00273741	0.0168456
IFOF	Association	FW	Executive Function Decline	Longitudinal	-0.0407351	0.0135998	-2.99528	0.00274196	0.119397
Lingual Gyrus	Occipital TC	FW	Language Decline	Longitudinal	-0.0475514	0.0158892	-2.99268	0.00276541	0.117079
Calcarine Sulcus	Occipital TC	FW	Memory Decline	Longitudinal	-0.0505275	0.0169604	-2.97915	0.00289052	0.0173431
Inferior Temporal Gyrus	Limbic	FW	Language Decline	Longitudinal	-0.058419	0.0196346	-2.97531	0.00292696	0.117079
SLF-TP	Association	FW-corrected RD	Executive Function Decline	Longitudinal	0.217625	0.0736648	2.95426	0.00313418	0.119397
Inferior Occipital	Occipital TC	FW	Memory Decline	Longitudinal	-0.0486162	0.0164655	-2.95261	0.00315105	0.0184452
Superior Occipital	Occipital TC	FW	Memory Decline	Longitudinal	-0.0456393	0.0156079	-2.92412	0.00345427	0.0197387
IFG Pars Orbitalis	Prefrontal TC	FW	Memory Decline	Longitudinal	-0.0482865	0.0166232	-2.90477	0.00367522	0.0205129
Middle Occipital	Occipital TC	FW	Language Decline	Longitudinal	-0.0380134	0.0132488	-2.86919	0.00411523	0.124097
Caudate to Middle Frontal	Projection	FW-corrected RD	Memory Decline	Longitudinal	0.281795	0.0983543	2.8651	0.00416879	0.0227388
Inferior Occipital	Occipital TC	FW	Language Decline	Longitudinal	-0.0449106	0.015683	-2.86365	0.00418797	0.124097
Caudate to Middle Frontal	Projection	FW	Executive Function Decline	Longitudinal	-0.0444233	0.0156298	-2.84222	0.00448009	0.119397
PMd Projection	Projection	FW	Memory Decline	Longitudinal	-0.0481774	0.0170548	-2.82486	0.00473009	0.0252271
Calcarine Sulcus	Occipital TC	FW	Language Decline	Longitudinal	-0.0453567	0.0161367	-2.81079	0.00494203	0.124097
SMA CC	Motor TC	FW	Memory Decline	Longitudinal	-0.0517789	0.0184264	-2.81004	0.00495352	0.0255171
S1 Projection	Projection	FW-corrected RD	Memory Decline	Longitudinal	0.157807	0.0562148	2.80722	0.00499709	0.0255171
SPL	Parietal TC	FW	Language Decline	Longitudinal	-0.0399872	0.0143005	-2.7962	0.00517069	0.124097
Middle Temporal Gyrus	Limbic	FW	Executive Function Decline	Longitudinal	-0.0461032	0.0165155	-2.79151	0.00524627	0.119397
Fornix	Limbic	FW-corrected AxD	Executive Function Decline	Longitudinal	0.139455	0.0500455	2.78655	0.00532718	0.119397
Superior Frontal Gyrus	Prefrontal TC	FW	Executive Function Decline	Longitudinal	-0.041426	0.0148839	-2.78327	0.0053814	0.119397
SLF-TP	Association	FW-corrected AxD	Memory Decline	Longitudinal	-0.282909	0.10172	-2.78125	0.00541506	0.0269683
SLF-TP	Association	FW-corrected FA	Memory Decline	Longitudinal	-0.161934	0.0583371	-2.77583	0.00550603	0.0269683
Middle Frontal Gyrus	Prefrontal TC	FW	Executive Function Decline	Longitudinal	-0.0427907	0.0155702	-2.74824	0.00599161	0.119397
SLF	Association	FW-corrected RD	Executive Function Decline	Longitudinal	0.242137	0.0881171	2.7479	0.00599777	0.119397
Lateral Orbital Gyrus	Prefrontal TC	FW-corrected FA	Memory Decline	Longitudinal	0.115706	0.0421813	2.74305	0.0060871	0.0291659
Superior Temporal Gyrus	Limbic	FW	Executive Function Decline	Longitudinal	-0.0396321	0.0144736	-2.73823	0.00617701	0.119397
Anterior Orbital Gyrus	Prefrontal TC	FW	Memory Decline	Longitudinal	-0.0450779	0.016469	-2.73713	0.00619776	0.0291659
IFG Pars Orbitalis	Prefrontal TC	FW-corrected FA	Memory Decline	Longitudinal	0.115243	0.0425346	2.7094	0.00674049	0.03111
PMv Projection	Projection	FW-corrected AxD	Memory Decline	Longitudinal	-0.246793	0.0913644	-2.7012	0.00690897	0.0312859
IFOF	Association	FW	Language Decline	Longitudinal	-0.0402233	0.0149561	-2.68942	0.00715758	0.152674
SPL	Parietal TC	FW	Executive Function Decline	Longitudinal	-0.0349468	0.0130218	-2.68372	0.00728085	0.119397
IFG Pars Triangularis	Prefrontal TC	FW	Executive Function Decline	Longitudinal	-0.0377404	0.0140784	-2.68074	0.00734604	0.119397
PMv Projection	Projection	FW	Memory Decline	Longitudinal	-0.0482664	0.018012	-2.67968	0.00736918	0.0327519
PMd Projection	Projection	FW-corrected FA	Memory Decline	Longitudinal	-0.163869	0.0613084	-2.67286	0.00752082	0.0328181
Middle Occipital	Occipital TC	FW-corrected FA	Memory Decline	Longitudinal	0.138643	0.0521556	2.65826	0.0078545	0.0336611
Caudate to Superior Frontal	Projection	FW	Executive Function Decline	Longitudinal	-0.042518	0.0160475	-2.64951	0.00806083	0.119397
Corticostriatal	Projection	FW	Executive Function Decline	Longitudinal	-0.0329579	0.0124458	-2.64811	0.0080944	0.119397
Lingual Gyrus	Occipital TC	FW	Memory Decline	Longitudinal	-0.0442285	0.0167536	-2.63994	0.00829217	0.0336611
S1 Projection	Projection	FW-corrected FA	Memory Decline	Longitudinal	-0.151171	0.0573111	-2.63772	0.00834646	0.0336611
Medial Frontal Gyrus	Prefrontal TC	FW-corrected FA	Memory Decline	Longitudinal	0.135236	0.0512891	2.63674	0.00837068	0.0336611
UF	Limbic	FW-corrected MD	Memory Decline	Longitudinal	0.431562	0.163789	2.63487	0.00841696	0.0336611
S1 CC	Motor TC	FW	Executive Function Decline	Longitudinal	-0.0353793	0.0134356	-2.63325	0.00845728	0.119397
M1 Projection	Projection	FW-corrected AxD	Memory Decline	Longitudinal	-0.22687	0.0862846	-2.62932	0.00855553	0.0336611
SLF-TP	Association	FW-corrected RD	Language Decline	Longitudinal	0.212219	0.080768	2.62751	0.00860116	0.152674
Middle Temporal Gyrus	Limbic	FW	Language Decline	Longitudinal	-0.0477016	0.0181601	-2.62673	0.00862093	0.152674
PMv CC	Motor TC	FW-corrected FA	Language Decline	Longitudinal	-0.131944	0.0505414	-2.61061	0.00903796	0.152674
ILF	Limbic	FW	Executive Function Decline	Longitudinal	-0.0432975	0.0165917	-2.60958	0.00906533	0.120264
M1 Projection	Projection	FW-corrected RD	Memory Decline	Longitudinal	0.158221	0.0609714	2.595	0.00945898	0.0366154
Caudate to Middle Frontal	Projection	FW-corrected FA	Language Decline	Longitudinal	-0.107869	0.0416164	-2.59199	0.00954214	0.152674
Medial Frontal Gyrus	Prefrontal TC	FW	Executive Function Decline	Longitudinal	-0.0395854	0.0153917	-2.57187	0.0101151	0.120264
SLF	Association	FW-corrected RD	Language Decline	Longitudinal	0.248023	0.0966287	2.56676	0.0102652	0.153978
SLF-TP	Association	FW	Executive Function Decline	Longitudinal	-0.0395624	0.0154531	-2.56016	0.0104625	0.120264
SLF	Association	FW-corrected RD	Memory Decline	Longitudinal	0.262053	0.102452	2.55783	0.0105329	0.0396962
PMd Projection	Projection	FW-corrected AxD	Memory Decline	Longitudinal	-0.210832	0.0824823	-2.55609	0.0105857	0.0396962
IFG Pars Orbitalis	Prefrontal TC	FW	Executive Function Decline	Longitudinal	-0.0366373	0.0143648	-2.5505	0.010757	0.120264
Fornix	Limbic	FW-corrected FA	Language Decline	Longitudinal	0.107494	0.0422351	2.54512	0.0109239	0.15422
SLF-TP	Association	FW-corrected FA	Executive Function Decline	Longitudinal	-0.127352	0.0501004	-2.54193	0.0110242	0.120264
preSMA Projection	Projection	FW	Memory Decline	Longitudinal	-0.0464468	0.0182978	-2.53838	0.0111368	0.0398846
PMv Projection	Projection	FW-corrected FA	Memory Decline	Longitudinal	-0.160047	0.0630932	-2.53668	0.011191	0.0398846
Cuneus	Occipital TC	FW	Memory Decline	Longitudinal	-0.0390786	0.0154188	-2.53448	0.0112615	0.0398846
Superior Frontal Gyrus	Prefrontal TC	FW-corrected MD	Memory Decline	Longitudinal	0.492243	0.194312	2.53326	0.0113006	0.0398846
S1 Projection	Projection	FW	Memory Decline	Longitudinal	-0.0400198	0.0159471	-2.50953	0.0120891	0.0420491
Inferior Temporal Gyrus	Limbic	FW	Executive Function Decline	Longitudinal	-0.0449227	0.0179274	-2.50581	0.0122173	0.127485
Inferior Occipital	Occipital TC	FW-corrected FA	Memory Decline	Longitudinal	0.125552	0.0503515	2.49352	0.0126485	0.0433663
S1 CC	Motor TC	FW	Language Decline	Longitudinal	-0.036465	0.0147876	-2.46592	0.013666	0.157137
Caudate to Middle Frontal	Projection	FW-corrected FA	Executive Function Decline	Longitudinal	-0.0925693	0.0379277	-2.44067	0.0146599	0.139139
Superior Occipital	Occipital TC	FW	Language Decline	Longitudinal	-0.0361318	0.014859	-2.43163	0.0150309	0.157137
PMd CC	Motor TC	FW	Executive Function Decline	Longitudinal	-0.0358356	0.0147412	-2.43098	0.0150582	0.139139
ILF	Limbic	FW	Language Decline	Longitudinal	-0.0442326	0.0182172	-2.42807	0.0151796	0.157137
Middle Occipital	Occipital TC	FW-corrected RD	Memory Decline	Longitudinal	-0.108202	0.0445698	-2.42769	0.0151952	0.0513642
preSMA Projection	Projection	FW-corrected MD	Executive Function Decline	Longitudinal	-0.294982	0.122216	-2.41362	0.015795	0.139139
Caudate to Middle Frontal	Projection	FW-corrected RD	Language Decline	Longitudinal	0.224288	0.0929433	2.41316	0.0158147	0.157137
Inferior Occipital	Occipital TC	FW-corrected FA	Language Decline	Longitudinal	0.11407	0.0474136	2.40585	0.0161349	0.157137
Cuneus	Occipital TC	FW	Language Decline	Longitudinal	-0.0352104	0.0146362	-2.40571	0.0161412	0.157137
M1 Projection	Projection	FW-corrected FA	Memory Decline	Longitudinal	-0.1445	0.0601139	-2.40377	0.0162272	0.0540906
Fornix	Limbic	FW-corrected RD	Language Decline	Longitudinal	0.0942981	0.0393442	2.39675	0.0165412	0.157137
S1 Projection	Projection	FW-corrected AxD	Memory Decline	Longitudinal	-0.1833	0.0765268	-2.39524	0.0166094	0.0541295
IFG Pars Opercularis	Prefrontal TC	FW-corrected RD	Language Decline	Longitudinal	0.155015	0.0647228	2.39506	0.0166176	0.157137
Supramarginal Gyrus	Parietal TC	FW	Executive Function Decline	Longitudinal	-0.0302148	0.0126356	-2.39125	0.016791	0.139139
Caudate to Middle Frontal	Projection	FW-corrected FA	Memory Decline	Longitudinal	-0.105549	0.0441662	-2.38981	0.016857	0.0541295
Superior Occipital	Occipital TC	FW-corrected RD	Executive Function Decline	Longitudinal	-0.0787542	0.0329713	-2.38857	0.0169141	0.139139
Medial Frontal Gyrus	Prefrontal TC	FW-corrected MD	Memory Decline	Longitudinal	0.397991	0.166625	2.38854	0.0169155	0.0541295
IFG Pars Opercularis	Prefrontal TC	FW-corrected FA	Language Decline	Longitudinal	-0.110451	0.0462874	-2.38621	0.0170232	0.157137
SLF	Association	FW	Executive Function Decline	Longitudinal	-0.0326643	0.0136925	-2.38557	0.0170527	0.139139
PMv CC	Motor TC	FW	Executive Function Decline	Longitudinal	-0.0345921	0.0145953	-2.37008	0.0177843	0.139139
UF	Limbic	FW	Executive Function Decline	Longitudinal	-0.0370941	0.0156767	-2.36619	0.0179721	0.139139
Superior Occipital	Occipital TC	FW-corrected RD	Memory Decline	Longitudinal	-0.0898879	0.0380713	-2.36104	0.0182237	0.0575484
M1 Projection	Projection	FW	Executive Function Decline	Longitudinal	-0.0370624	0.015805	-2.34498	0.019028	0.14271
Superior Temporal Gyrus	Limbic	FW	Language Decline	Longitudinal	-0.0373351	0.0159393	-2.34233	0.0191637	0.170344
SMA Projection	Projection	FW	Memory Decline	Longitudinal	-0.0431615	0.0184639	-2.33762	0.0194072	0.0598175
Superior Frontal Gyrus	Prefrontal TC	FW-corrected FA	Memory Decline	Longitudinal	0.12219	0.0522857	2.33697	0.0194407	0.0598175
IFG Pars Opercularis	Prefrontal TC	FW	Executive Function Decline	Longitudinal	-0.0332438	0.0143525	-2.31624	0.020545	0.146712
Caudate to Middle Frontal	Projection	FW	Language Decline	Longitudinal	-0.0398184	0.0171983	-2.31525	0.0205994	0.176567
SMA Projection	Projection	FW-corrected MD	Executive Function Decline	Longitudinal	-0.299299	0.129461	-2.31188	0.0207843	0.146712
Superior Occipital	Occipital TC	FW-corrected FA	Memory Decline	Longitudinal	0.123501	0.0534868	2.309	0.0209433	0.0636254
IPL	Parietal TC	FW	Executive Function Decline	Longitudinal	-0.0287471	0.0125219	-2.29574	0.0216907	0.146886
Corticostriatal	Projection	FW	Language Decline	Longitudinal	-0.0313181	0.0136904	-2.2876	0.0221609	0.1834
preSMA CC	Motor TC	FW	Executive Function Decline	Longitudinal	-0.0338828	0.0148261	-2.28534	0.0222927	0.146886
Cuneus	Occipital TC	FW-corrected RD	Executive Function Decline	Longitudinal	-0.0832193	0.0365824	-2.27485	0.0229152	0.146886
SLF-TP	Association	FW-corrected AxD	Executive Function Decline	Longitudinal	-0.198283	0.0873804	-2.26919	0.0232569	0.146886
SMA Projection	Projection	FW-corrected AxD	Memory Decline	Longitudinal	-0.192518	0.0850815	-2.26275	0.0236514	0.0709542
M1 CC	Motor TC	FW	Executive Function Decline	Longitudinal	-0.0336651	0.0149147	-2.25718	0.0239965	0.147671
PMd Projection	Projection	FW-corrected RD	Memory Decline	Longitudinal	0.15721	0.0696882	2.25591	0.0240762	0.0713368
Middle Frontal Gyrus	Prefrontal TC	FW	Language Decline	Longitudinal	-0.0382198	0.01707	-2.239	0.0251558	0.201246
Inferior Occipital	Occipital TC	FW-corrected RD	Executive Function Decline	Longitudinal	-0.06221	0.0279008	-2.22968	0.0257685	0.154611
Supramarginal Gyrus	Parietal TC	FW-corrected AxD	Memory Decline	Longitudinal	-0.18468	0.0834628	-2.21273	0.0269166	0.0785181
Corticostriatal	Projection	FW-corrected AxD	Memory Decline	Longitudinal	-0.18767	0.0849456	-2.20929	0.0271542	0.0785181
UF	Limbic	FW-corrected RD	Memory Decline	Longitudinal	0.180333	0.0821448	2.1953	0.0281417	0.080405
Lateral Orbital Gyrus	Prefrontal TC	FW	Executive Function Decline	Longitudinal	-0.0316781	0.0144846	-2.18702	0.0287413	0.168242
Middle Occipital	Occipital TC	FW	Executive Function Decline	Longitudinal	-0.0262806	0.0121032	-2.17138	0.0299024	0.168591
IFOF	Association	FW-corrected MD	Language Decline	Longitudinal	0.442132	0.203832	2.1691	0.0300748	0.224143
Fornix	Limbic	FW-corrected RD	Executive Function Decline	Longitudinal	0.0779982	0.0359873	2.16738	0.0302059	0.168591
Inferior Occipital	Occipital TC	FW-corrected RD	Memory Decline	Longitudinal	-0.0699516	0.0322767	-2.16724	0.0302162	0.0853164
Paracentral	Parietal TC	FW-corrected RD	Language Decline	Longitudinal	-0.104926	0.0485739	-2.16013	0.0307625	0.224143
Caudate to Superior Frontal	Projection	FW-corrected MD	Memory Decline	Longitudinal	0.413178	0.193326	2.13721	0.0325812	0.0903088
Medial Orbital Gyrus	Prefrontal TC	FW-corrected AxD	Memory Decline	Longitudinal	0.109387	0.0512484	2.13445	0.0328059	0.0903088
Caudate to Superior Frontal	Projection	FW-corrected RD	Memory Decline	Longitudinal	0.196999	0.0924572	2.13071	0.0331132	0.0903088
IFG Pars Orbitalis	Prefrontal TC	FW-corrected FA	Language Decline	Longitudinal	0.0851638	0.0400586	2.12598	0.0335049	0.224143
ILF	Limbic	FW-corrected MD	Language Decline	Longitudinal	0.346151	0.162925	2.1246	0.03362	0.224143
PMv CC	Motor TC	FW-corrected AxD	Language Decline	Longitudinal	-0.184168	0.0868618	-2.12025	0.0339853	0.224143
SLF	Association	FW-corrected FA	Language Decline	Longitudinal	-0.105854	0.0499818	-2.11785	0.0341881	0.224143
IFG Pars Opercularis	Prefrontal TC	FW-corrected AxD	Language Decline	Longitudinal	-0.16961	0.0802498	-2.11353	0.0345553	0.224143
M1 Projection	Projection	FW	Language Decline	Longitudinal	-0.036426	0.0173821	-2.0956	0.0361174	0.224482
Angular Gyrus	Parietal TC	FW	Language Decline	Longitudinal	-0.0288541	0.0137955	-2.09155	0.0364784	0.224482
Anterior Orbital Gyrus	Prefrontal TC	FW-corrected AxD	Memory Decline	Longitudinal	0.102773	0.0495506	2.07411	0.038069	0.102434
Supramarginal Gyrus	Parietal TC	FW	Language Decline	Longitudinal	-0.0288099	0.013908	-2.07146	0.0383161	0.229897
Medial Frontal Gyrus	Prefrontal TC	FW-corrected AxD	Memory Decline	Longitudinal	0.152635	0.0737217	2.07042	0.0384128	0.102434
Angular Gyrus	Parietal TC	FW	Executive Function Decline	Longitudinal	-0.0259682	0.0125585	-2.06778	0.0386604	0.210875
Corticostriatal	Projection	FW-corrected RD	Memory Decline	Longitudinal	0.13863	0.0671637	2.06406	0.0390123	0.10289
Middle Occipital	Occipital TC	FW-corrected FA	Language Decline	Longitudinal	0.101091	0.0491296	2.05763	0.0396253	0.231953
Superior Frontal Gyrus	Prefrontal TC	FW-corrected AxD	Memory Decline	Longitudinal	0.169302	0.0823853	2.05501	0.0398783	0.10403
SMA CC	Motor TC	FW	Executive Function Decline	Longitudinal	-0.0324816	0.015845	-2.04996	0.0403685	0.215299
IFG Pars Orbitalis	Prefrontal TC	FW-corrected RD	Memory Decline	Longitudinal	-0.115739	0.0565218	-2.04769	0.0405907	0.10475
IFG Pars Triangularis	Prefrontal TC	FW	Language Decline	Longitudinal	-0.0314453	0.0154417	-2.03639	0.0417112	0.23835
PMv Projection	Projection	FW-corrected RD	Memory Decline	Longitudinal	0.151031	0.0744854	2.02766	0.0425946	0.107543
ILF	Limbic	FW-corrected RD	Memory Decline	Longitudinal	0.168731	0.0833911	2.02337	0.0430351	0.107543
IFG Pars Orbitalis	Prefrontal TC	FW-corrected AxD	Memory Decline	Longitudinal	0.118028	0.0584007	2.021	0.04328	0.107543
PMv Projection	Projection	FW-corrected FA	Language Decline	Longitudinal	-0.120619	0.059718	-2.0198	0.0434036	0.238591
Middle Frontal Gyrus	Prefrontal TC	FW-corrected MD	Memory Decline	Longitudinal	0.356896	0.17675	2.01921	0.0434653	0.107543
IFG Pars Orbitalis	Prefrontal TC	FW-corrected MD	Language Decline	Longitudinal	0.237617	0.118107	2.01188	0.0442321	0.238591
SMA Projection	Projection	FW-corrected FA	Memory Decline	Longitudinal	-0.122752	0.0613007	-2.00245	0.0452365	0.110783
SPL	Parietal TC	FW-corrected FA	Language Decline	Longitudinal	0.100045	0.0500702	1.9981	0.0457054	0.238591
IFG Pars Orbitalis	Prefrontal TC	FW-corrected AxD	Language Decline	Longitudinal	0.110072	0.0550945	1.99788	0.0457299	0.238591
Anterior Orbital Gyrus	Prefrontal TC	FW-corrected FA	Memory Decline	Longitudinal	0.0740733	0.0370957	1.99682	0.045845	0.111061
Medial Orbital Gyrus	Prefrontal TC	FW-corrected MD	Memory Decline	Longitudinal	0.179813	0.090228	1.99287	0.0462755	0.111061
Caudate to Middle Frontal	Projection	FW-corrected AxD	Executive Function Decline	Longitudinal	-0.188043	0.0949305	-1.98084	0.0476087	0.248393
PMd Projection	Projection	FW-corrected FA	Language Decline	Longitudinal	-0.11425	0.057789	-1.97701	0.0480405	0.241353
Corticostriatal	Projection	FW-corrected FA	Memory Decline	Longitudinal	-0.0928732	0.0469813	-1.97681	0.048063	0.11345
Superior Temporal Gyrus	Limbic	FW-corrected AxD	Memory Decline	Longitudinal	-0.156553	0.0792493	-1.97546	0.0482164	0.11345
preSMA Projection	Projection	FW-corrected AxD	Language Decline	Longitudinal	-0.154901	0.0784318	-1.97498	0.0482705	0.241353
Supramarginal Gyrus	Parietal TC	FW-corrected RD	Memory Decline	Longitudinal	0.12475	0.0633732	1.96849	0.0490115	0.114201
SLF-TP	Association	FW-corrected FA	Language Decline	Longitudinal	-0.108133	0.0550267	-1.96511	0.0494019	0.241968
Cuneus	Occipital TC	FW-corrected RD	Memory Decline	Longitudinal	-0.0828694	0.0422583	-1.96102	0.0498764	0.114238
Olfactory Cortex	Prefrontal TC	FW-corrected MD	Memory Decline	Longitudinal	0.234924	0.119851	1.96014	0.0499792	0.114238
Fornix	Limbic	FW-corrected FA	Executive Function Decline	Longitudinal	0.0755308	0.0385423	1.95969	0.0500324	0.248918
Calcarine Sulcus	Occipital TC	FW-corrected RD	Executive Function Decline	Longitudinal	-0.0678949	0.034779	-1.95218	0.0509165	0.248918
Superior Occipital	Occipital TC	FW-corrected FA	Executive Function Decline	Longitudinal	0.0899617	0.0461104	1.951	0.0510565	0.248918
Superior Temporal Gyrus	Limbic	FW-corrected AxD	Executive Function Decline	Longitudinal	-0.132974	0.0683911	-1.94431	0.051858	0.248918
PMv Projection	Projection	FW-corrected AxD	Language Decline	Longitudinal	-0.168164	0.0865873	-1.94214	0.0521203	0.246171
Superior Occipital	Occipital TC	FW-corrected FA	Language Decline	Longitudinal	0.0980722	0.050538	1.94056	0.0523114	0.246171
Caudate to Middle Frontal	Projection	FW-corrected AxD	Language Decline	Longitudinal	-0.201066	0.104448	-1.92503	0.0542256	0.250272
Lateral Orbital Gyrus	Prefrontal TC	FW-corrected AxD	Memory Decline	Longitudinal	0.0976804	0.0508319	1.92164	0.0546516	0.123739
Inferior Occipital	Occipital TC	FW-corrected FA	Executive Function Decline	Longitudinal	0.0829152	0.0432472	1.91724	0.0552074	0.2598
M1 CC	Motor TC	FW	Language Decline	Longitudinal	-0.0313989	0.0164001	-1.91456	0.0555486	0.251541
Medial Orbital Gyrus	Prefrontal TC	FW-corrected FA	Memory Decline	Longitudinal	0.0708734	0.0370295	1.91397	0.0556235	0.124763
PMv CC	Motor TC	FW	Language Decline	Longitudinal	-0.0305071	0.0160264	-1.90355	0.0569687	0.253194
Gyrus Rectus	Prefrontal TC	FW-corrected MD	Memory Decline	Longitudinal	0.218757	0.114948	1.9031	0.0570277	0.126728
Paracentral	Parietal TC	FW	Executive Function Decline	Longitudinal	-0.0282901	0.0149096	-1.89745	0.0577689	0.266626
Lateral Orbital Gyrus	Prefrontal TC	FW-corrected RD	Memory Decline	Longitudinal	-0.0851579	0.0449992	-1.89243	0.0584334	0.128661
IPL	Parietal TC	FW	Language Decline	Longitudinal	-0.0259221	0.0137622	-1.88358	0.0596222	0.256376
Caudate to Superior Frontal	Projection	FW	Language Decline	Longitudinal	-0.0331882	0.0176695	-1.87827	0.0603441	0.256376
PMd Projection	Projection	FW-corrected RD	Language Decline	Longitudinal	0.123308	0.0658192	1.87343	0.0610086	0.256376
Gyrus Rectus	Prefrontal TC	FW-corrected AxD	Memory Decline	Longitudinal	0.107005	0.0573144	1.86698	0.0619038	0.134818
Fornix	Limbic	FW-corrected FA	Memory Decline	Longitudinal	0.0832686	0.0446773	1.86378	0.0623531	0.134818
Superior Frontal Gyrus	Prefrontal TC	FW	Language Decline	Longitudinal	-0.0304062	0.0163418	-1.86064	0.0627949	0.256376
SLF	Association	FW-corrected FA	Executive Function Decline	Longitudinal	-0.08462	0.0455049	-1.85958	0.0629447	0.285033
IFG Pars Opercularis	Prefrontal TC	FW	Language Decline	Longitudinal	-0.0292296	0.0157571	-1.85501	0.0635941	0.256376
preSMA Projection	Projection	FW-corrected AxD	Memory Decline	Longitudinal	-0.153795	0.0830352	-1.85216	0.0640025	0.137148
PMv CC	Motor TC	FW-corrected RD	Language Decline	Longitudinal	0.134421	0.0726171	1.85109	0.0641568	0.256376
S1 Projection	Projection	FW-corrected RD	Language Decline	Longitudinal	0.0983773	0.0533458	1.84414	0.0651621	0.256376
preSMA Projection	Projection	FW-corrected AxD	Executive Function Decline	Longitudinal	-0.131781	0.0714965	-1.84318	0.0653024	0.290233
Caudate to Middle Frontal	Projection	FW-corrected RD	Executive Function Decline	Longitudinal	0.155596	0.0848517	1.83373	0.0666934	0.291026
S1 Projection	Projection	FW-corrected FA	Language Decline	Longitudinal	-0.0991081	0.0541109	-1.83157	0.0670151	0.259413
PMv Projection	Projection	FW	Language Decline	Longitudinal	-0.0311333	0.0170658	-1.8243	0.0681065	0.259453
Corticostriatal	Projection	FW-corrected FA	Language Decline	Longitudinal	-0.0796553	0.0441829	-1.80286	0.0714108	0.26779
Middle Occipital	Occipital TC	FW-corrected AxD	Memory Decline	Longitudinal	0.111027	0.0617321	1.79853	0.0720938	0.15312
Medial Orbitofrontal Gyrus	Prefrontal TC	FW-corrected FA	Memory Decline	Longitudinal	0.0685155	0.0383615	1.78605	0.0740911	0.155981
SLF	Association	FW-corrected AxD	Language Decline	Longitudinal	-0.213711	0.120424	-1.77466	0.0759543	0.277077
SLF-TP	Association	FW	Language Decline	Longitudinal	-0.030096	0.0170125	-1.76906	0.0768842	0.277077
SLF-TP	Association	FW-corrected AxD	Language Decline	Longitudinal	-0.169503	0.0959667	-1.76627	0.0773507	0.277077
SPL	Parietal TC	FW-corrected FA	Memory Decline	Longitudinal	0.093058	0.052944	1.75767	0.0788041	0.164461
IFG Pars Orbitalis	Prefrontal TC	FW	Language Decline	Longitudinal	-0.0277852	0.0158636	-1.75151	0.0798583	0.281853
Paracentral	Parietal TC	FW-corrected RD	Memory Decline	Longitudinal	-0.0901518	0.0517902	-1.74071	0.0817344	0.169106
Medial Frontal Gyrus	Prefrontal TC	FW-corrected FA	Language Decline	Longitudinal	0.0838885	0.0483112	1.73642	0.0824897	0.286921
Superior Temporal Gyrus	Limbic	FW-corrected RD	Memory Decline	Longitudinal	0.104279	0.0603337	1.72838	0.0839207	0.171536
Calcarine Sulcus	Occipital TC	FW-corrected RD	Memory Decline	Longitudinal	-0.0691538	0.0400647	-1.72605	0.0843384	0.171536
SLF	Association	FW	Language Decline	Longitudinal	-0.0258343	0.0150257	-1.71934	0.0855524	0.290865
Anterior Orbital Gyrus	Prefrontal TC	FW-corrected MD	Memory Decline	Longitudinal	0.161947	0.0942167	1.71888	0.0856358	0.172711
PMd Projection	Projection	FW-corrected AxD	Language Decline	Longitudinal	-0.133574	0.0779314	-1.714	0.0865293	0.290865
Supramarginal Gyrus	Parietal TC	FW-corrected AxD	Executive Function Decline	Longitudinal	-0.123295	0.0721184	-1.70962	0.0873368	0.374301
Supramarginal Gyrus	Parietal TC	FW-corrected FA	Memory Decline	Longitudinal	-0.0981395	0.0574494	-1.70828	0.0875847	0.175169
Paracentral	Parietal TC	FW-corrected FA	Language Decline	Longitudinal	0.0638832	0.037456	1.70555	0.0880915	0.290865
S1 Projection	Projection	FW-corrected AxD	Language Decline	Longitudinal	-0.123357	0.0724129	-1.70352	0.0884713	0.290865
Medial Orbitofrontal Gyrus	Prefrontal TC	FW-corrected AxD	Memory Decline	Longitudinal	0.0992497	0.0582737	1.70316	0.0885373	0.175611
Middle Occipital	Occipital TC	FW-corrected FA	Executive Function Decline	Longitudinal	0.0760938	0.0448193	1.69779	0.0895467	0.377039
Inferior Occipital	Occipital TC	FW-corrected AxD	Memory Decline	Longitudinal	0.0923115	0.0544305	1.69595	0.0898947	0.176842
Inferior Occipital	Occipital TC	FW-corrected AxD	Language Decline	Longitudinal	0.086849	0.051365	1.69082	0.0908714	0.291479
PMd CC	Motor TC	FW	Language Decline	Longitudinal	-0.0273084	0.0162088	-1.68479	0.0920292	0.291479
PMv Projection	Projection	FW-corrected RD	Language Decline	Longitudinal	0.118755	0.0705692	1.68281	0.0924116	0.291479
Angular Gyrus	Parietal TC	FW-corrected MD	Language Decline	Longitudinal	0.239752	0.142953	1.67713	0.0935163	0.291479
Caudate to Middle Frontal	Projection	FW-corrected MD	Memory Decline	Longitudinal	0.315613	0.188486	1.67447	0.0940387	0.183108
Cuneus	Occipital TC	FW-corrected FA	Memory Decline	Longitudinal	0.0906773	0.0542462	1.67159	0.0946059	0.183108
S1 Projection	Projection	FW	Executive Function Decline	Longitudinal	-0.0229463	0.0137524	-1.66853	0.0952109	0.393205
SMA Projection	Projection	FW-corrected RD	Memory Decline	Longitudinal	0.0967024	0.0581671	1.66249	0.0964137	0.185114
UF	Limbic	FW-corrected RD	Executive Function Decline	Longitudinal	0.11697	0.0704106	1.66125	0.096663	0.393205
Cuneus	Occipital TC	FW-corrected FA	Executive Function Decline	Longitudinal	0.0769315	0.0467953	1.644	0.100176	0.395902
Corticostriatal	Projection	FW-corrected AxD	Language Decline	Longitudinal	-0.132039	0.0803309	-1.64369	0.100239	0.307324
Middle Occipital	Occipital TC	FW-corrected RD	Executive Function Decline	Longitudinal	-0.0631885	0.0384866	-1.64183	0.100625	0.395902
Medial Frontal Gyrus	Prefrontal TC	FW	Language Decline	Longitudinal	-0.0277134	0.0169061	-1.63925	0.101161	0.307324
ILF	Limbic	FW-corrected MD	Memory Decline	Longitudinal	0.280917	0.171548	1.63754	0.101517	0.193366
preSMA Projection	Projection	FW-corrected FA	Memory Decline	Longitudinal	-0.0974256	0.0596884	-1.63224	0.10263	0.193749
S1 Projection	Projection	FW	Language Decline	Longitudinal	-0.0246583	0.0151071	-1.63223	0.10263	0.307891
Calcarine Sulcus	Occipital TC	FW-corrected FA	Memory Decline	Longitudinal	0.0846291	0.0519545	1.62891	0.103333	0.193749
Paracentral	Parietal TC	FW	Language Decline	Longitudinal	-0.026464	0.0163333	-1.62025	0.105179	0.31164
Supramarginal Gyrus	Parietal TC	FW-corrected RD	Language Decline	Longitudinal	0.0966486	0.0600695	1.60895	0.107628	0.315008
IFG Pars Triangularis	Prefrontal TC	FW-corrected MD	Language Decline	Longitudinal	0.263215	0.16494	1.59582	0.110529	0.319601
Gyrus Rectus	Prefrontal TC	FW-corrected FA	Memory Decline	Longitudinal	0.0566713	0.0357463	1.58538	0.112881	0.210011
Cingulum	Limbic	FW-corrected MD	Language Decline	Longitudinal	0.290411	0.183233	1.58493	0.112983	0.322809
Superior Occipital	Occipital TC	FW-corrected AxD	Memory Decline	Longitudinal	0.090188	0.0571583	1.57786	0.114597	0.211564
Superior Frontal Gyrus	Prefrontal TC	FW-corrected MD	Language Decline	Longitudinal	0.287817	0.18344	1.569	0.116649	0.329362
Lingual Gyrus	Occipital TC	FW-corrected RD	Executive Function Decline	Longitudinal	-0.0542798	0.0347706	-1.56108	0.118504	0.458726
preSMA Projection	Projection	FW-corrected FA	Language Decline	Longitudinal	-0.087647	0.0562734	-1.55752	0.119347	0.331887
M1 Projection	Projection	FW-corrected AxD	Language Decline	Longitudinal	-0.12676	0.0816866	-1.55179	0.120714	0.331887
Lateral Orbital Gyrus	Prefrontal TC	FW-corrected FA	Language Decline	Longitudinal	0.0615449	0.0397651	1.54771	0.121692	0.331887
Anterior Orbital Gyrus	Prefrontal TC	FW	Executive Function Decline	Longitudinal	-0.0217046	0.0141946	-1.52907	0.126246	0.480937
SLF	Association	FW-corrected FA	Memory Decline	Longitudinal	-0.0812829	0.0531766	-1.52855	0.126377	0.23153
preSMA Projection	Projection	FW	Language Decline	Longitudinal	-0.0264906	0.017378	-1.52437	0.127415	0.343592
Paracentral	Parietal TC	FW-corrected FA	Memory Decline	Longitudinal	0.0599468	0.0397621	1.50764	0.131647	0.239359
PMd Projection	Projection	FW	Executive Function Decline	Longitudinal	-0.0222282	0.014773	-1.50465	0.132415	0.492853
Cuneus	Occipital TC	FW-corrected FA	Language Decline	Longitudinal	0.0771038	0.0513163	1.50252	0.132963	0.354568
Calcarine Sulcus	Occipital TC	FW-corrected MD	Executive Function Decline	Longitudinal	-0.140015	0.0933115	-1.50052	0.133481	0.492853
M1 Projection	Projection	FW-corrected FA	Language Decline	Longitudinal	-0.0847549	0.0566761	-1.49543	0.134803	0.355526
Caudate to Middle Frontal	Projection	FW-corrected AxD	Memory Decline	Longitudinal	-0.165543	0.111315	-1.48715	0.136974	0.247171
Caudate to Superior Frontal	Projection	FW-corrected MD	Language Decline	Longitudinal	0.271501	0.183033	1.48334	0.137984	0.359959
SLF	Association	FW-corrected AxD	Executive Function Decline	Longitudinal	-0.161616	0.109715	-1.47306	0.140736	0.511766
Middle Frontal Gyrus	Prefrontal TC	FW-corrected MD	Language Decline	Longitudinal	0.242935	0.166452	1.45949	0.144429	0.372721
ILF	Limbic	FW-corrected RD	Executive Function Decline	Longitudinal	0.105742	0.0727075	1.45434	0.145851	0.522451
preSMA CC	Motor TC	FW	Language Decline	Longitudinal	-0.0233832	0.0162998	-1.43457	0.151411	0.386581
preSMA Projection	Projection	FW-corrected MD	Language Decline	Longitudinal	-0.191968	0.134482	-1.42746	0.153447	0.387402
S1 Projection	Projection	FW-corrected AxD	Executive Function Decline	Longitudinal	-0.0940281	0.066007	-1.42452	0.154297	0.525082
Cuneus	Occipital TC	FW-corrected MD	Executive Function Decline	Longitudinal	-0.131153	0.0921886	-1.42266	0.154836	0.525082
preSMA CC	Motor TC	FW-corrected FA	Memory Decline	Longitudinal	0.0736345	0.0519117	1.41846	0.156057	0.279505
Lateral Orbital Gyrus	Prefrontal TC	FW	Language Decline	Longitudinal	-0.0225892	0.015932	-1.41785	0.156236	0.387402
S1 Projection	Projection	FW-corrected FA	Executive Function Decline	Longitudinal	-0.0699739	0.0493865	-1.41686	0.156523	0.525082
SMA Projection	Projection	FW-corrected AxD	Language Decline	Longitudinal	-0.114073	0.0805211	-1.41669	0.156575	0.387402
Inferior Occipital	Occipital TC	FW	Executive Function Decline	Longitudinal	-0.0203095	0.0143445	-1.41584	0.156824	0.525082
ILF	Limbic	FW-corrected MD	Executive Function Decline	Longitudinal	0.211083	0.149339	1.41345	0.157525	0.525082
SPL	Parietal TC	FW-corrected MD	Language Decline	Longitudinal	0.180456	0.128164	1.40801	0.159127	0.38928
Gyrus Rectus	Prefrontal TC	FW-corrected AxD	Language Decline	Longitudinal	0.0754574	0.0537779	1.40313	0.160578	0.38928
Superior Occipital	Occipital TC	FW-corrected MD	Executive Function Decline	Longitudinal	-0.131867	0.0941594	-1.40047	0.161372	0.530539
Calcarine Sulcus	Occipital TC	FW-corrected AxD	Memory Decline	Longitudinal	0.0819205	0.0588247	1.39262	0.163735	0.289636
Medial Orbitofrontal Gyrus	Prefrontal TC	FW-corrected MD	Memory Decline	Longitudinal	0.19171	0.13779	1.39133	0.164127	0.289636
PMd Projection	Projection	FW-corrected AxD	Executive Function Decline	Longitudinal	-0.09879	0.0710571	-1.39029	0.164441	0.533323
Cingulum	Limbic	FW-corrected RD	Language Decline	Longitudinal	0.11023	0.0793549	1.38907	0.164811	0.391216
Inferior Occipital	Occipital TC	FW-corrected RD	Language Decline	Longitudinal	-0.0424233	0.0305984	-1.38645	0.165608	0.391216
ILF	Limbic	FW-corrected RD	Language Decline	Longitudinal	0.109849	0.0793533	1.3843	0.166267	0.391216
Anterior Orbital Gyrus	Prefrontal TC	FW-corrected RD	Executive Function Decline	Longitudinal	-0.0455693	0.033282	-1.36919	0.170941	0.547011
Corticostriatal	Projection	FW-corrected RD	Language Decline	Longitudinal	0.0858787	0.0631506	1.3599	0.173861	0.405113
SLF	Association	FW-corrected AxD	Memory Decline	Longitudinal	-0.173277	0.127981	-1.35392	0.175761	0.307903
Calcarine Sulcus	Occipital TC	FW-corrected FA	Executive Function Decline	Longitudinal	0.0605324	0.0447462	1.35279	0.176122	0.548956
Medial Orbital Gyrus	Prefrontal TC	FW	Executive Function Decline	Longitudinal	-0.02036	0.0151134	-1.34715	0.177933	0.548956
PMv Projection	Projection	FW	Executive Function Decline	Longitudinal	-0.0209649	0.0155796	-1.34566	0.178411	0.548956
IFG Pars Triangularis	Prefrontal TC	FW-corrected MD	Memory Decline	Longitudinal	0.232712	0.175292	1.32757	0.184321	0.320558
IFG Pars Orbitalis	Prefrontal TC	FW-corrected FA	Executive Function Decline	Longitudinal	0.0484732	0.0365859	1.32492	0.185199	0.55202
Superior Occipital	Occipital TC	FW	Executive Function Decline	Longitudinal	-0.0179509	0.0135789	-1.32197	0.186178	0.55202
Calcarine Sulcus	Occipital TC	FW-corrected FA	Language Decline	Longitudinal	0.06473	0.0490855	1.31872	0.187263	0.429181
Corticostriatal	Projection	FW-corrected FA	Executive Function Decline	Longitudinal	-0.0530205	0.0402396	-1.31762	0.187631	0.55202
Cuneus	Occipital TC	FW	Executive Function Decline	Longitudinal	-0.0175732	0.0133666	-1.31471	0.188607	0.55202
SMA Projection	Projection	FW	Language Decline	Longitudinal	-0.022968	0.0174955	-1.3128	0.189251	0.429181
Medial Frontal Gyrus	Prefrontal TC	FW-corrected AxD	Language Decline	Longitudinal	0.0911188	0.0694557	1.3119	0.189555	0.429181
Cuneus	Occipital TC	FW-corrected AxD	Memory Decline	Longitudinal	0.0763281	0.0585574	1.30348	0.192412	0.332223
M1 Projection	Projection	FW-corrected RD	Language Decline	Longitudinal	0.0749387	0.0575949	1.30113	0.193213	0.433219
Medial Frontal Gyrus	Prefrontal TC	FW-corrected MD	Language Decline	Longitudinal	0.204013	0.157408	1.29608	0.194948	0.433219
Caudate to Superior Frontal	Projection	FW-corrected RD	Language Decline	Longitudinal	0.11147	0.0873993	1.27542	0.202162	0.441429
Middle Occipital	Occipital TC	FW-corrected AxD	Language Decline	Longitudinal	0.0743546	0.058319	1.27497	0.202322	0.441429
Superior Temporal Gyrus	Limbic	FW-corrected RD	Executive Function Decline	Longitudinal	0.0662711	0.052023	1.27388	0.202706	0.586138
SMA Projection	Projection	FW-corrected AxD	Executive Function Decline	Longitudinal	-0.0922532	0.0734587	-1.25585	0.20917	0.587611
Inferior Occipital	Occipital TC	FW-corrected MD	Executive Function Decline	Longitudinal	-0.105658	0.0843412	-1.25275	0.210297	0.587611
S1 Projection	Projection	FW-corrected RD	Executive Function Decline	Longitudinal	0.0611463	0.0488379	1.25203	0.210561	0.587611
Anterior Orbital Gyrus	Prefrontal TC	FW-corrected RD	Language Decline	Longitudinal	-0.0451746	0.0366287	-1.23331	0.217459	0.468685
SMA Projection	Projection	FW	Executive Function Decline	Longitudinal	-0.019657	0.0159434	-1.23293	0.217604	0.596145
Corticostriatal	Projection	FW-corrected RD	Executive Function Decline	Longitudinal	0.0707163	0.0575529	1.22872	0.219178	0.596145
PMd Projection	Projection	FW	Language Decline	Longitudinal	-0.0198514	0.0162022	-1.22522	0.220491	0.468685
SPL	Parietal TC	FW-corrected AxD	Language Decline	Longitudinal	0.0764627	0.0624317	1.22474	0.220673	0.468685
Lingual Gyrus	Occipital TC	FW	Executive Function Decline	Longitudinal	-0.0177979	0.0145492	-1.22329	0.221219	0.596145
Lateral Orbital Gyrus	Prefrontal TC	FW-corrected MD	Language Decline	Longitudinal	0.113674	0.0937833	1.2121	0.225476	0.474686
Calcarine Sulcus	Occipital TC	FW	Executive Function Decline	Longitudinal	-0.0178256	0.0147577	-1.20788	0.227092	0.596145
Caudate to Superior Frontal	Projection	FW-corrected MD	Executive Function Decline	Longitudinal	-0.200436	0.167266	-1.19831	0.230797	0.596145
Medial Orbital Gyrus	Prefrontal TC	FW-corrected AxD	Language Decline	Longitudinal	0.0572859	0.0481739	1.18915	0.234381	0.486322
Medial Orbital Gyrus	Prefrontal TC	FW	Language Decline	Longitudinal	-0.0197166	0.0166044	-1.18744	0.235056	0.486322
Caudate to Superior Frontal	Projection	FW-corrected AxD	Executive Function Decline	Longitudinal	-0.100002	0.0844296	-1.18444	0.236238	0.596145
preSMA Projection	Projection	FW	Executive Function Decline	Longitudinal	-0.0187822	0.0158587	-1.18434	0.236278	0.596145
PMd Projection	Projection	FW-corrected MD	Executive Function Decline	Longitudinal	-0.169264	0.143214	-1.18189	0.237248	0.596145
preSMA CC	Motor TC	FW-corrected RD	Memory Decline	Longitudinal	-0.0712447	0.0603312	-1.18089	0.237645	0.407392
Lingual Gyrus	Occipital TC	FW-corrected FA	Executive Function Decline	Longitudinal	0.050383	0.0426894	1.18022	0.237911	0.596145
Supramarginal Gyrus	Parietal TC	FW-corrected RD	Executive Function Decline	Longitudinal	0.0645824	0.0547843	1.17885	0.238458	0.596145
IPL	Parietal TC	FW-corrected MD	Language Decline	Longitudinal	0.170288	0.145019	1.17425	0.240295	0.492913
Superior Occipital	Occipital TC	FW-corrected RD	Language Decline	Longitudinal	-0.0419613	0.036155	-1.1606	0.245807	0.499945
Superior Occipital	Occipital TC	FW-corrected AxD	Language Decline	Longitudinal	0.0622415	0.0540919	1.15066	0.249871	0.503942
PMd CC	Motor TC	FW-corrected FA	Language Decline	Longitudinal	-0.0578706	0.0505364	-1.14513	0.252157	0.504313
Angular Gyrus	Parietal TC	FW-corrected MD	Executive Function Decline	Longitudinal	-0.1491	0.130652	-1.1412	0.253789	0.624458
M1 Projection	Projection	FW-corrected RD	Executive Function Decline	Longitudinal	0.0598593	0.0525857	1.13832	0.254987	0.624458
Middle Occipital	Occipital TC	FW-corrected RD	Language Decline	Longitudinal	-0.0479089	0.0422164	-1.13484	0.256442	0.508646
Olfactory Cortex	Prefrontal TC	FW-corrected AxD	Memory Decline	Longitudinal	0.0669893	0.0591638	1.13227	0.257522	0.438335
Middle Temporal Gyrus	Limbic	FW-corrected FA	Language Decline	Longitudinal	0.0767798	0.068304	1.12409	0.260975	0.511805
Anterior Orbital Gyrus	Prefrontal TC	FW-corrected FA	Language Decline	Longitudinal	0.0390711	0.0348547	1.12097	0.2623	0.511805
UF	Limbic	FW-corrected FA	Executive Function Decline	Longitudinal	-0.0415319	0.0374639	-1.10859	0.267609	0.648749
IFG Pars Triangularis	Prefrontal TC	FW-corrected RD	Language Decline	Longitudinal	0.0947176	0.0855046	1.10775	0.26797	0.514197
Superior Frontal Gyrus	Prefrontal TC	FW-corrected FA	Language Decline	Longitudinal	0.0543524	0.0492663	1.10324	0.269924	0.514197
Supramarginal Gyrus	Parietal TC	FW-corrected AxD	Language Decline	Longitudinal	-0.0869568	0.0789764	-1.10105	0.270876	0.514197
SLF	Association	FW-corrected MD	Memory Decline	Longitudinal	0.320539	0.291981	1.09781	0.272289	0.460207
Medial Orbitofrontal Gyrus	Prefrontal TC	FW	Executive Function Decline	Longitudinal	-0.0140085	0.0128003	-1.09438	0.273787	0.657088
SLF-TP	Association	FW-corrected MD	Language Decline	Longitudinal	0.256911	0.234759	1.09436	0.273796	0.514197
Medial Orbital Gyrus	Prefrontal TC	FW-corrected MD	Language Decline	Longitudinal	0.0925444	0.0849924	1.08885	0.276218	0.514197
SMA Projection	Projection	FW-corrected MD	Language Decline	Longitudinal	-0.154712	0.142635	-1.08467	0.278068	0.514197
UF	Limbic	FW-corrected AxD	Language Decline	Longitudinal	0.0874306	0.0808412	1.08151	0.27947	0.514197
Supramarginal Gyrus	Parietal TC	FW-corrected FA	Executive Function Decline	Longitudinal	-0.0534803	0.0494982	-1.08045	0.279942	0.66521
Middle Frontal Gyrus	Prefrontal TC	FW-corrected AxD	Memory Decline	Longitudinal	0.0980669	0.0911612	1.07575	0.282038	0.47335
SMA CC	Motor TC	FW-corrected RD	Language Decline	Longitudinal	-0.0622934	0.0579869	-1.07427	0.282703	0.514197
SMA CC	Motor TC	FW	Language Decline	Longitudinal	-0.0186994	0.0174105	-1.07403	0.282808	0.514197
Medial Frontal Gyrus	Prefrontal TC	FW-corrected FA	Executive Function Decline	Longitudinal	0.0471981	0.044138	1.06933	0.28492	0.669485
UF	Limbic	FW	Language Decline	Longitudinal	-0.018351	0.0172293	-1.0651	0.286828	0.515373
IFG Pars Triangularis	Prefrontal TC	FW-corrected MD	Executive Function Decline	Longitudinal	0.159204	0.150413	1.05844	0.289854	0.669485
Middle Temporal Gyrus	Limbic	FW-corrected MD	Executive Function Decline	Longitudinal	-0.134506	0.127147	-1.05788	0.29011	0.669485
SLF	Association	FW-corrected MD	Language Decline	Longitudinal	0.291727	0.276256	1.056	0.290967	0.515373
SMA Projection	Projection	FW-corrected FA	Language Decline	Longitudinal	-0.0610251	0.0577907	-1.05597	0.290983	0.515373
Lateral Orbital Gyrus	Prefrontal TC	FW-corrected AxD	Language Decline	Longitudinal	0.0504194	0.0478523	1.05365	0.292045	0.515373
M1 Projection	Projection	FW-corrected FA	Executive Function Decline	Longitudinal	-0.0540958	0.051653	-1.04729	0.294965	0.674206
Superior Frontal Gyrus	Prefrontal TC	FW-corrected AxD	Language Decline	Longitudinal	0.0812005	0.0776034	1.04635	0.295398	0.517486
PMv Projection	Projection	FW-corrected AxD	Executive Function Decline	Longitudinal	-0.0820006	0.0790465	-1.03737	0.299563	0.678255
UF	Limbic	FW-corrected MD	Language Decline	Longitudinal	0.158648	0.15319	1.03563	0.300374	0.519286
Calcarine Sulcus	Occipital TC	FW-corrected AxD	Language Decline	Longitudinal	0.0576074	0.0556691	1.03482	0.300753	0.519286
PMv CC	Motor TC	FW-corrected AxD	Memory Decline	Longitudinal	-0.0951433	0.0920399	-1.03372	0.301268	0.502114
Paracentral	Parietal TC	FW-corrected AxD	Language Decline	Longitudinal	0.0451338	0.0438958	1.0282	0.303855	0.520894
Anterior Orbital Gyrus	Prefrontal TC	FW-corrected RD	Memory Decline	Longitudinal	-0.039974	0.0389551	-1.02615	0.304819	0.504527
Gyrus Rectus	Prefrontal TC	FW	Executive Function Decline	Longitudinal	-0.0132128	0.0129163	-1.02296	0.306328	0.683565
M1 Projection	Projection	FW-corrected AxD	Executive Function Decline	Longitudinal	-0.0760257	0.0745159	-1.02026	0.307604	0.683565
Superior Temporal Gyrus	Limbic	FW-corrected FA	Language Decline	Longitudinal	0.0614501	0.0603818	1.01769	0.308825	0.52254
Inferior Temporal Gyrus	Limbic	FW-corrected MD	Language Decline	Longitudinal	0.128355	0.126213	1.01697	0.309169	0.52254
Olfactory Cortex	Prefrontal TC	FW-corrected MD	Executive Function Decline	Longitudinal	0.103409	0.102213	1.01171	0.311678	0.686133
ILF	Limbic	FW-corrected AxD	Language Decline	Longitudinal	0.0886978	0.087856	1.00958	0.312696	0.524804
Olfactory Cortex	Prefrontal TC	FW-corrected FA	Memory Decline	Longitudinal	0.0370828	0.0368164	1.00724	0.313822	0.515872
IFG Pars Orbitalis	Prefrontal TC	FW-corrected RD	Executive Function Decline	Longitudinal	-0.0489571	0.0486714	-1.00587	0.314478	0.686133
IFG Pars Orbitalis	Prefrontal TC	FW-corrected RD	Language Decline	Longitudinal	-0.0535609	0.0533787	-1.00341	0.315662	0.526103
UF	Limbic	FW-corrected MD	Executive Function Decline	Longitudinal	0.139664	0.139796	0.999056	0.317768	0.687065
S1 CC	Motor TC	FW-corrected FA	Memory Decline	Longitudinal	0.0482719	0.0486774	0.99167	0.321358	0.521125
SLF-TP	Association	FW-corrected MD	Memory Decline	Longitudinal	0.244327	0.247499	0.987185	0.323552	0.521125
Caudate to Superior Frontal	Projection	FW-corrected FA	Executive Function Decline	Longitudinal	-0.0393326	0.0400147	-0.982954	0.32563	0.697778
SMA CC	Motor TC	FW-corrected RD	Memory Decline	Longitudinal	-0.0604919	0.0615457	-0.982877	0.325668	0.521125
preSMA CC	Motor TC	FW-corrected AxD	Memory Decline	Longitudinal	0.0722799	0.0735445	0.982805	0.325703	0.521125
Lingual Gyrus	Occipital TC	FW-corrected AxD	Language Decline	Longitudinal	0.0534429	0.0549543	0.972497	0.330803	0.547287
Lingual Gyrus	Occipital TC	FW-corrected MD	Language Decline	Longitudinal	0.0905209	0.0937547	0.965508	0.334291	0.547287
Caudate to Superior Frontal	Projection	FW-corrected FA	Language Decline	Longitudinal	-0.0423951	0.0439935	-0.963667	0.335213	0.547287
Lingual Gyrus	Occipital TC	FW-corrected RD	Memory Decline	Longitudinal	-0.0386523	0.0401552	-0.962573	0.335762	0.533661
Lingual Gyrus	Occipital TC	FW-corrected AxD	Memory Decline	Longitudinal	0.0554388	0.0581879	0.952754	0.340715	0.535173
SMA CC	Motor TC	FW-corrected FA	Memory Decline	Longitudinal	0.0485381	0.0511159	0.94957	0.342331	0.535173
Anterior Orbital Gyrus	Prefrontal TC	FW-corrected AxD	Language Decline	Longitudinal	0.0441664	0.0465426	0.948947	0.342648	0.553799
Inferior Temporal Gyrus	Limbic	FW-corrected FA	Language Decline	Longitudinal	0.0576795	0.06096	0.946187	0.344053	0.553799
Lateral Orbital Gyrus	Prefrontal TC	FW-corrected MD	Memory Decline	Longitudinal	0.0942283	0.0995901	0.94616	0.344067	0.535173
Angular Gyrus	Parietal TC	FW-corrected FA	Memory Decline	Longitudinal	0.0481406	0.0510454	0.943094	0.345633	0.535173
Anterior Orbital Gyrus	Prefrontal TC	FW-corrected FA	Executive Function Decline	Longitudinal	0.0299558	0.0317652	0.943039	0.345661	0.734147
IFOF	Association	FW-corrected AxD	Language Decline	Longitudinal	0.0728751	0.0773512	0.942133	0.346125	0.553799
IPL	Parietal TC	FW-corrected FA	Memory Decline	Longitudinal	0.045347	0.0484503	0.935949	0.349299	0.537345
Lingual Gyrus	Occipital TC	FW-corrected MD	Executive Function Decline	Longitudinal	-0.0796619	0.0856637	-0.929938	0.352403	0.738031
IFG Pars Orbitalis	Prefrontal TC	FW-corrected MD	Memory Decline	Longitudinal	0.115496	0.125134	0.922978	0.356019	0.537345
SPL	Parietal TC	FW-corrected FA	Executive Function Decline	Longitudinal	0.0421765	0.0457282	0.922331	0.356356	0.738031
Gyrus Rectus	Prefrontal TC	FW-corrected AxD	Executive Function Decline	Longitudinal	0.0451598	0.0489992	0.921643	0.356715	0.738031
PMd CC	Motor TC	FW-corrected AxD	Language Decline	Longitudinal	-0.0821101	0.0890969	-0.921582	0.356747	0.567014
IFOF	Association	FW-corrected FA	Memory Decline	Longitudinal	0.0513715	0.0558209	0.920292	0.35742	0.537345
preSMA Projection	Projection	FW-corrected MD	Memory Decline	Longitudinal	-0.131707	0.143275	-0.919262	0.357959	0.537345
IFG Pars Triangularis	Prefrontal TC	FW-corrected AxD	Memory Decline	Longitudinal	0.0793401	0.0863572	0.918743	0.35823	0.537345
Superior Frontal Gyrus	Prefrontal TC	FW-corrected FA	Executive Function Decline	Longitudinal	0.040871	0.0449265	0.90973	0.362965	0.744544
preSMA Projection	Projection	FW-corrected RD	Memory Decline	Longitudinal	0.0534201	0.0595563	0.896967	0.369736	0.55116
S1 CC	Motor TC	FW-corrected FA	Language Decline	Longitudinal	0.040825	0.045821	0.890965	0.372948	0.588865
SLF-TP	Association	FW-corrected MD	Executive Function Decline	Longitudinal	0.190804	0.214842	0.88811	0.374481	0.761657
Lingual Gyrus	Occipital TC	FW-corrected FA	Memory Decline	Longitudinal	0.0441657	0.0497625	0.887529	0.374794	0.55525
Gyrus Rectus	Prefrontal TC	FW-corrected MD	Language Decline	Longitudinal	0.0938007	0.106947	0.877073	0.380447	0.59678
Medial Orbitofrontal Gyrus	Prefrontal TC	FW-corrected MD	Language Decline	Longitudinal	0.112754	0.129533	0.870463	0.384047	0.598515
Lateral Orbital Gyrus	Prefrontal TC	FW-corrected FA	Executive Function Decline	Longitudinal	0.0313492	0.0362536	0.864719	0.387193	0.773601
Medial Orbitofrontal Gyrus	Prefrontal TC	FW-corrected FA	Executive Function Decline	Longitudinal	0.0281814	0.0326891	0.862104	0.38863	0.773601
IFG Pars Opercularis	Prefrontal TC	FW-corrected MD	Memory Decline	Longitudinal	0.131438	0.152719	0.860652	0.389429	0.573393
Middle Frontal Gyrus	Prefrontal TC	FW-corrected RD	Language Decline	Longitudinal	0.0775201	0.091084	0.851083	0.394723	0.611185
Angular Gyrus	Parietal TC	FW-corrected AxD	Executive Function Decline	Longitudinal	-0.0563408	0.0663258	-0.849455	0.395628	0.773601
IFG Pars Opercularis	Prefrontal TC	FW-corrected RD	Executive Function Decline	Longitudinal	0.0501758	0.0590722	0.849399	0.395659	0.773601
Olfactory Cortex	Prefrontal TC	FW-corrected AxD	Executive Function Decline	Longitudinal	0.0419815	0.0502876	0.834829	0.403814	0.773601
IFOF	Association	FW-corrected MD	Executive Function Decline	Longitudinal	0.154872	0.185986	0.832706	0.40501	0.773601
Anterior Orbital Gyrus	Prefrontal TC	FW	Language Decline	Longitudinal	-0.0129749	0.0155947	-0.832005	0.405406	0.623702
Middle Temporal Gyrus	Limbic	FW-corrected FA	Executive Function Decline	Longitudinal	0.0514947	0.0621718	0.828264	0.407521	0.773601
Corticostriatal	Projection	FW-corrected AxD	Executive Function Decline	Longitudinal	-0.0604508	0.0732842	-0.824881	0.409439	0.773601
Medial Frontal Gyrus	Prefrontal TC	FW-corrected MD	Executive Function Decline	Longitudinal	-0.118044	0.143473	-0.822761	0.410644	0.773601
Angular Gyrus	Parietal TC	FW-corrected FA	Language Decline	Longitudinal	0.0397432	0.0483056	0.822745	0.410653	0.626977
Caudate to Superior Frontal	Projection	FW-corrected FA	Memory Decline	Longitudinal	-0.0383097	0.0467361	-0.819702	0.412386	0.603492
Cuneus	Occipital TC	FW-corrected RD	Language Decline	Longitudinal	-0.0328824	0.0401471	-0.819047	0.41276	0.626977
IFOF	Association	FW-corrected FA	Language Decline	Longitudinal	0.0425984	0.052425	0.812558	0.416471	0.628636
Inferior Temporal Gyrus	Limbic	FW-corrected RD	Language Decline	Longitudinal	0.0448067	0.055664	0.804948	0.42085	0.631274
S1 Projection	Projection	FW-corrected MD	Executive Function Decline	Longitudinal	-0.132771	0.16561	-0.801705	0.422723	0.773601
Angular Gyrus	Parietal TC	FW-corrected AxD	Language Decline	Longitudinal	0.0580963	0.0725863	0.800375	0.423494	0.631295
Inferior Temporal Gyrus	Limbic	FW-corrected MD	Memory Decline	Longitudinal	-0.10549	0.132609	-0.795501	0.426322	0.619461
Cuneus	Occipital TC	FW-corrected AxD	Language Decline	Longitudinal	0.0440332	0.0555166	0.793153	0.427688	0.633613
Middle Temporal Gyrus	Limbic	FW-corrected MD	Memory Decline	Longitudinal	-0.116271	0.146838	-0.791829	0.428461	0.619461
preSMA Projection	Projection	FW-corrected FA	Executive Function Decline	Longitudinal	-0.0405898	0.0512953	-0.791296	0.428771	0.773601
PMv Projection	Projection	FW-corrected MD	Executive Function Decline	Longitudinal	-0.115323	0.145842	-0.790745	0.429093	0.773601
Medial Frontal Gyrus	Prefrontal TC	FW-corrected RD	Executive Function Decline	Longitudinal	-0.0490718	0.0625198	-0.784901	0.432512	0.773601
S1 CC	Motor TC	FW-corrected RD	Executive Function Decline	Longitudinal	0.0391724	0.0501449	0.781185	0.434694	0.773601
Lingual Gyrus	Occipital TC	FW-corrected FA	Language Decline	Longitudinal	0.0365534	0.0468967	0.779445	0.435717	0.640206
Inferior Occipital	Occipital TC	FW-corrected AxD	Executive Function Decline	Longitudinal	0.036573	0.0469423	0.779105	0.435918	0.773601
Middle Temporal Gyrus	Limbic	FW-corrected MD	Language Decline	Longitudinal	0.108462	0.139687	0.776466	0.437474	0.640206
Olfactory Cortex	Prefrontal TC	FW	Executive Function Decline	Longitudinal	-0.009565	0.0123246	-0.776093	0.437694	0.773601
IFOF	Association	FW-corrected FA	Executive Function Decline	Longitudinal	0.0370508	0.0477536	0.775875	0.437823	0.773601
Caudate to Middle Frontal	Projection	FW-corrected MD	Language Decline	Longitudinal	0.136746	0.177471	0.770525	0.440988	0.641438
Middle Temporal Gyrus	Limbic	FW-corrected AxD	Executive Function Decline	Longitudinal	-0.0539079	0.0700006	-0.770107	0.441237	0.773601
IFG Pars Opercularis	Prefrontal TC	FW-corrected RD	Memory Decline	Longitudinal	0.0523248	0.0685993	0.762759	0.445607	0.633601
Supramarginal Gyrus	Parietal TC	FW-corrected MD	Executive Function Decline	Longitudinal	-0.123423	0.161899	-0.762345	0.445854	0.773601
ILF	Limbic	FW-corrected FA	Memory Decline	Longitudinal	-0.0375672	0.0495046	-0.758863	0.447935	0.633601
Supramarginal Gyrus	Parietal TC	FW-corrected FA	Language Decline	Longitudinal	-0.0411556	0.0542764	-0.75826	0.448295	0.648138
PMv CC	Motor TC	FW-corrected AxD	Executive Function Decline	Longitudinal	-0.0601028	0.0792933	-0.75798	0.448463	0.773601
Paracentral	Parietal TC	FW-corrected AxD	Memory Decline	Longitudinal	0.0351265	0.0465625	0.754393	0.450613	0.633601
Middle Occipital	Occipital TC	FW-corrected MD	Executive Function Decline	Longitudinal	-0.089927	0.119258	-0.754056	0.450816	0.773601
Middle Temporal Gyrus	Limbic	FW-corrected AxD	Memory Decline	Longitudinal	-0.0610547	0.0810241	-0.753538	0.451127	0.633601
Lateral Orbital Gyrus	Prefrontal TC	FW-corrected RD	Executive Function Decline	Longitudinal	-0.0291907	0.0387502	-0.753304	0.451267	0.773601
Middle Frontal Gyrus	Prefrontal TC	FW-corrected RD	Memory Decline	Longitudinal	0.0725905	0.0963997	0.753016	0.45144	0.633601
Olfactory Cortex	Prefrontal TC	FW-corrected MD	Language Decline	Longitudinal	0.084523	0.112313	0.752569	0.451709	0.649162
Cingulum	Limbic	FW-corrected AxD	Memory Decline	Longitudinal	0.066805	0.0899669	0.74255	0.457754	0.638726
Superior Temporal Gyrus	Limbic	FW-corrected FA	Memory Decline	Longitudinal	-0.0469382	0.0640591	-0.732733	0.463721	0.643312
Medial Orbitofrontal Gyrus	Prefrontal TC	FW-corrected AxD	Language Decline	Longitudinal	0.040023	0.0546803	0.731945	0.464202	0.661122
Medial Orbital Gyrus	Prefrontal TC	FW-corrected FA	Language Decline	Longitudinal	0.0253666	0.0347604	0.729755	0.46554	0.661122
PMd Projection	Projection	FW-corrected FA	Executive Function Decline	Longitudinal	-0.0383307	0.0526971	-0.727379	0.466994	0.785649
Medial Orbitofrontal Gyrus	Prefrontal TC	FW-corrected AxD	Executive Function Decline	Longitudinal	0.0358543	0.0497239	0.721067	0.470868	0.785649
PMv CC	Motor TC	FW-corrected FA	Executive Function Decline	Longitudinal	-0.0331891	0.0461667	-0.718897	0.472205	0.785649
PMv Projection	Projection	FW-corrected FA	Executive Function Decline	Longitudinal	-0.0392176	0.0545702	-0.718662	0.472349	0.785649
Cingulum	Limbic	FW-corrected MD	Memory Decline	Longitudinal	0.138346	0.193312	0.71566	0.474201	0.654071
SLF	Association	FW-corrected MD	Executive Function Decline	Longitudinal	0.1806	0.252618	0.714913	0.474663	0.785649
SMA CC	Motor TC	FW-corrected AxD	Memory Decline	Longitudinal	0.0474607	0.0667828	0.710672	0.477287	0.654566
IFG Pars Triangularis	Prefrontal TC	FW-corrected FA	Memory Decline	Longitudinal	0.0316499	0.0448816	0.705187	0.480694	0.655492
PMd CC	Motor TC	FW-corrected FA	Executive Function Decline	Longitudinal	-0.0323631	0.0459973	-0.703587	0.48169	0.791819
PMd CC	Motor TC	FW-corrected MD	Language Decline	Longitudinal	-0.112101	0.159359	-0.703449	0.481776	0.680154
Superior Temporal Gyrus	Limbic	FW-corrected MD	Executive Function Decline	Longitudinal	-0.081714	0.117573	-0.695009	0.48705	0.795184
Middle Frontal Gyrus	Prefrontal TC	FW-corrected FA	Memory Decline	Longitudinal	0.0348223	0.0509037	0.684082	0.493923	0.669726
Medial Orbitofrontal Gyrus	Prefrontal TC	FW-corrected FA	Language Decline	Longitudinal	0.0245808	0.0359512	0.683728	0.494147	0.688484
IPL	Parietal TC	FW-corrected RD	Language Decline	Longitudinal	0.0445187	0.0654092	0.680618	0.496113	0.688484
M1 CC	Motor TC	FW-corrected RD	Language Decline	Longitudinal	-0.0430696	0.063305	-0.680351	0.496282	0.688484
Middle Occipital	Occipital TC	FW-corrected AxD	Executive Function Decline	Longitudinal	0.0360229	0.0532634	0.676315	0.498841	0.797769
preSMA CC	Motor TC	FW-corrected AxD	Executive Function Decline	Longitudinal	-0.042592	0.0631586	-0.674366	0.500079	0.797769
S1 CC	Motor TC	FW-corrected MD	Language Decline	Longitudinal	0.0826043	0.122624	0.673637	0.500542	0.690403
Inferior Temporal Gyrus	Limbic	FW-corrected MD	Executive Function Decline	Longitudinal	-0.0774678	0.115201	-0.672457	0.501293	0.797769
Inferior Temporal Gyrus	Limbic	FW-corrected FA	Memory Decline	Longitudinal	0.0431159	0.0644118	0.669378	0.503254	0.678545
Gyrus Rectus	Prefrontal TC	FW-corrected RD	Language Decline	Longitudinal	-0.0312413	0.0469754	-0.665057	0.506014	0.693962
Medial Orbitofrontal Gyrus	Prefrontal TC	FW-corrected RD	Executive Function Decline	Longitudinal	-0.0290865	0.0437887	-0.664248	0.506532	0.797769
M1 CC	Motor TC	FW-corrected RD	Memory Decline	Longitudinal	-0.0446481	0.0673534	-0.662893	0.507399	0.680312
preSMA CC	Motor TC	FW-corrected MD	Executive Function Decline	Longitudinal	-0.0950485	0.143664	-0.661602	0.508226	0.797769
PMd CC	Motor TC	FW-corrected RD	Executive Function Decline	Longitudinal	0.0430726	0.0656782	0.655813	0.511944	0.797769
Inferior Temporal Gyrus	Limbic	FW-corrected AxD	Executive Function Decline	Longitudinal	-0.0428131	0.0653623	-0.655012	0.51246	0.797769
Medial Frontal Gyrus	Prefrontal TC	FW-corrected RD	Language Decline	Longitudinal	-0.0446197	0.068593	-0.650499	0.51537	0.699796
Middle Frontal Gyrus	Prefrontal TC	FW-corrected AxD	Language Decline	Longitudinal	0.0556943	0.0857666	0.64937	0.516099	0.699796
M1 CC	Motor TC	FW-corrected FA	Memory Decline	Longitudinal	0.0337613	0.0522688	0.645917	0.518333	0.69111
PMd Projection	Projection	FW-corrected RD	Executive Function Decline	Longitudinal	0.0385517	0.0601177	0.64127	0.521347	0.797769
IFG Pars Triangularis	Prefrontal TC	FW-corrected AxD	Executive Function Decline	Longitudinal	0.0474138	0.0740162	0.640587	0.521791	0.797769
Superior Temporal Gyrus	Limbic	FW-corrected FA	Executive Function Decline	Longitudinal	-0.0352959	0.0551103	-0.640459	0.521874	0.797769
Middle Temporal Gyrus	Limbic	FW-corrected FA	Memory Decline	Longitudinal	0.046011	0.0723067	0.63633	0.524561	0.695551
PMv CC	Motor TC	FW-corrected RD	Executive Function Decline	Longitudinal	0.0418486	0.0663724	0.630512	0.52836	0.802572
Anterior Orbital Gyrus	Prefrontal TC	FW-corrected MD	Language Decline	Longitudinal	0.0559547	0.0889484	0.629069	0.529304	0.713239
Angular Gyrus	Parietal TC	FW-corrected RD	Language Decline	Longitudinal	0.0399571	0.064096	0.623395	0.533025	0.713239
Lingual Gyrus	Occipital TC	FW-corrected AxD	Executive Function Decline	Longitudinal	0.0311751	0.0501619	0.62149	0.534277	0.806456
Gyrus Rectus	Prefrontal TC	FW-corrected FA	Language Decline	Longitudinal	0.0208464	0.0335962	0.620499	0.53493	0.713239
Inferior Temporal Gyrus	Limbic	FW-corrected AxD	Memory Decline	Longitudinal	-0.046514	0.07552	-0.615916	0.53795	0.709385
Middle Temporal Gyrus	Limbic	FW-corrected RD	Language Decline	Longitudinal	0.0333791	0.0549069	0.607921	0.54324	0.719238
Lateral Orbital Gyrus	Prefrontal TC	FW-corrected RD	Language Decline	Longitudinal	-0.0257249	0.0425462	-0.604634	0.545423	0.719238
Inferior Temporal Gyrus	Limbic	FW-corrected FA	Executive Function Decline	Longitudinal	0.0334959	0.0555349	0.603151	0.546408	0.815986
Gyrus Rectus	Prefrontal TC	FW-corrected MD	Executive Function Decline	Longitudinal	0.0585803	0.0973621	0.601675	0.547391	0.815986
SMA Projection	Projection	FW-corrected RD	Executive Function Decline	Longitudinal	-0.0296337	0.0499295	-0.59351	0.55284	0.819022
preSMA Projection	Projection	FW-corrected RD	Language Decline	Longitudinal	0.0331925	0.0560565	0.592125	0.553767	0.722764
M1 CC	Motor TC	FW-corrected AxD	Language Decline	Longitudinal	0.0427535	0.0722677	0.591599	0.554119	0.722764
S1 Projection	Projection	FW-corrected MD	Memory Decline	Longitudinal	0.113754	0.192715	0.590273	0.555007	0.727878
Medial Orbitofrontal Gyrus	Prefrontal TC	FW-corrected RD	Memory Decline	Longitudinal	-0.0295143	0.0513864	-0.57436	0.565724	0.737901
S1 CC	Motor TC	FW-corrected AxD	Language Decline	Longitudinal	0.0345492	0.0606668	0.569491	0.569023	0.737371
Middle Frontal Gyrus	Prefrontal TC	FW-corrected RD	Executive Function Decline	Longitudinal	0.0470242	0.0830794	0.566015	0.571384	0.836792
Superior Occipital	Occipital TC	FW-corrected AxD	Executive Function Decline	Longitudinal	0.0279409	0.0494188	0.565391	0.571808	0.836792
Olfactory Cortex	Prefrontal TC	FW	Language Decline	Longitudinal	-0.00766389	0.0135578	-0.565277	0.571885	0.737371
M1 Projection	Projection	FW-corrected MD	Language Decline	Longitudinal	-0.104592	0.18742	-0.55806	0.576804	0.737371
Supramarginal Gyrus	Parietal TC	FW-corrected MD	Language Decline	Longitudinal	0.0980285	0.17734	0.552771	0.580421	0.737371
Medial Orbitofrontal Gyrus	Prefrontal TC	FW-corrected RD	Language Decline	Longitudinal	-0.0264388	0.0481772	-0.548781	0.583156	0.737371
Calcarine Sulcus	Occipital TC	FW-corrected RD	Language Decline	Longitudinal	-0.0208767	0.0381023	-0.547913	0.583752	0.737371
Superior Frontal Gyrus	Prefrontal TC	FW-corrected RD	Executive Function Decline	Longitudinal	-0.0386581	0.0706864	-0.546895	0.584451	0.85011
SMA CC	Motor TC	FW-corrected MD	Language Decline	Longitudinal	-0.0758187	0.139767	-0.542467	0.587497	0.737575
Middle Occipital	Occipital TC	FW-corrected MD	Language Decline	Longitudinal	0.0701433	0.130687	0.536727	0.591456	0.737575
Calcarine Sulcus	Occipital TC	FW-corrected MD	Language Decline	Longitudinal	0.0546595	0.102301	0.534301	0.593133	0.737575
IFOF	Association	FW-corrected AxD	Executive Function Decline	Longitudinal	0.0375216	0.0704406	0.53267	0.594262	0.859174
Superior Temporal Gyrus	Limbic	FW-corrected RD	Language Decline	Longitudinal	0.0300933	0.0570091	0.527868	0.597591	0.738561
Olfactory Cortex	Prefrontal TC	FW-corrected AxD	Language Decline	Longitudinal	0.0290197	0.0553512	0.524284	0.600081	0.738561
UF	Limbic	FW-corrected FA	Memory Decline	Longitudinal	-0.0227432	0.0435286	-0.522489	0.60133	0.780104
PMv Projection	Projection	FW-corrected RD	Executive Function Decline	Longitudinal	0.0334823	0.064575	0.518503	0.604107	0.868178
Anterior Orbital Gyrus	Prefrontal TC	FW-corrected AxD	Executive Function Decline	Longitudinal	0.0216517	0.0424781	0.509715	0.610251	0.871788
M1 CC	Motor TC	FW-corrected AxD	Memory Decline	Longitudinal	0.0386704	0.0766968	0.504198	0.614122	0.792416
UF	Limbic	FW-corrected FA	Language Decline	Longitudinal	-0.0205101	0.0410877	-0.499178	0.617654	0.756311
Paracentral	Parietal TC	FW-corrected AxD	Executive Function Decline	Longitudinal	-0.0197031	0.0400605	-0.491833	0.622837	0.884503
SPL	Parietal TC	FW-corrected RD	Language Decline	Longitudinal	-0.0246652	0.0514204	-0.479676	0.631458	0.766048
Medial Frontal Gyrus	Prefrontal TC	FW-corrected RD	Memory Decline	Longitudinal	-0.0347947	0.072757	-0.478232	0.632485	0.811568
SMA CC	Motor TC	FW-corrected MD	Memory Decline	Longitudinal	0.0700313	0.147845	0.473679	0.635729	0.811568
PMv Projection	Projection	FW-corrected MD	Language Decline	Longitudinal	-0.075776	0.160368	-0.472512	0.636561	0.766048
SMA CC	Motor TC	FW-corrected FA	Language Decline	Longitudinal	0.0226568	0.0480471	0.471554	0.637245	0.766048
ILF	Limbic	FW-corrected AxD	Memory Decline	Longitudinal	-0.0431699	0.0924287	-0.467062	0.640456	0.813277
Inferior Occipital	Occipital TC	FW-corrected MD	Language Decline	Longitudinal	0.0431068	0.0924215	0.466415	0.640918	0.766048
Medial Orbitofrontal Gyrus	Prefrontal TC	FW	Language Decline	Longitudinal	-0.00655408	0.0140793	-0.465512	0.641565	0.766048
Paracentral	Parietal TC	FW-corrected MD	Executive Function Decline	Longitudinal	-0.0344102	0.0749255	-0.45926	0.646048	0.894545
Anterior Orbital Gyrus	Prefrontal TC	FW-corrected MD	Executive Function Decline	Longitudinal	-0.0372626	0.0813724	-0.457927	0.647005	0.894545
SMA Projection	Projection	FW-corrected RD	Language Decline	Longitudinal	0.0249168	0.0548026	0.454665	0.64935	0.771505
Olfactory Cortex	Prefrontal TC	FW-corrected RD	Memory Decline	Longitudinal	0.0243858	0.0539521	0.45199	0.651276	0.820414
Calcarine Sulcus	Occipital TC	FW-corrected AxD	Executive Function Decline	Longitudinal	0.022637	0.0508623	0.445065	0.656273	0.894545
Superior Frontal Gyrus	Prefrontal TC	FW-corrected MD	Executive Function Decline	Longitudinal	-0.0744256	0.167412	-0.444566	0.656633	0.894545
S1 CC	Motor TC	FW-corrected FA	Executive Function Decline	Longitudinal	-0.0185103	0.0416564	-0.444356	0.656785	0.894545
IFG Pars Triangularis	Prefrontal TC	FW-corrected RD	Executive Function Decline	Longitudinal	0.0346145	0.0779863	0.443854	0.657148	0.894545
IFOF	Association	FW-corrected RD	Memory Decline	Longitudinal	-0.0315139	0.0712096	-0.442552	0.65809	0.820414
IFG Pars Triangularis	Prefrontal TC	FW-corrected FA	Language Decline	Longitudinal	-0.018713	0.0423054	-0.44233	0.658251	0.778227
PMv CC	Motor TC	FW-corrected FA	Memory Decline	Longitudinal	-0.023566	0.053668	-0.439106	0.660584	0.820414
IFG Pars Opercularis	Prefrontal TC	FW-corrected MD	Language Decline	Longitudinal	0.0630711	0.144073	0.437773	0.661551	0.778295
Inferior Temporal Gyrus	Limbic	FW-corrected RD	Memory Decline	Longitudinal	-0.0256595	0.0586439	-0.437548	0.661714	0.820414
IFG Pars Triangularis	Prefrontal TC	FW-corrected FA	Executive Function Decline	Longitudinal	0.0167717	0.0385781	0.434746	0.663747	0.894545
PMv Projection	Projection	FW-corrected MD	Memory Decline	Longitudinal	-0.0740299	0.170678	-0.43374	0.664477	0.820414
IFG Pars Opercularis	Prefrontal TC	FW-corrected MD	Executive Function Decline	Longitudinal	0.0568654	0.131269	0.433198	0.664871	0.894545
SMA CC	Motor TC	FW-corrected MD	Executive Function Decline	Longitudinal	0.0551013	0.127855	0.430966	0.666493	0.894545
SMA Projection	Projection	FW-corrected MD	Memory Decline	Longitudinal	-0.065455	0.151925	-0.430838	0.666587	0.820414
S1 CC	Motor TC	FW-corrected AxD	Executive Function Decline	Longitudinal	-0.0237993	0.0553446	-0.430019	0.667182	0.894545
Corticostriatal	Projection	FW-corrected MD	Language Decline	Longitudinal	-0.0788273	0.186833	-0.421913	0.673088	0.788006
PMd CC	Motor TC	FW-corrected MD	Memory Decline	Longitudinal	0.0707195	0.168305	0.420188	0.674348	0.820457
IFG Pars Orbitalis	Prefrontal TC	FW-corrected AxD	Executive Function Decline	Longitudinal	0.0209546	0.0502145	0.417302	0.676457	0.896158
SPL	Parietal TC	FW-corrected MD	Executive Function Decline	Longitudinal	-0.0481911	0.117233	-0.411072	0.68102	0.896158
Supramarginal Gyrus	Parietal TC	FW-corrected MD	Memory Decline	Longitudinal	-0.0769747	0.18726	-0.411057	0.681031	0.820457
SPL	Parietal TC	FW-corrected RD	Executive Function Decline	Longitudinal	-0.0191982	0.0468408	-0.40986	0.681909	0.896158
IFOF	Association	FW-corrected RD	Executive Function Decline	Longitudinal	-0.0249259	0.0611025	-0.407936	0.683321	0.896158
Lingual Gyrus	Occipital TC	FW-corrected MD	Memory Decline	Longitudinal	0.040355	0.0989373	0.407885	0.683358	0.820457
S1 CC	Motor TC	FW-corrected RD	Memory Decline	Longitudinal	-0.0239018	0.058748	-0.406853	0.684116	0.820457
Medial Orbital Gyrus	Prefrontal TC	FW-corrected RD	Memory Decline	Longitudinal	-0.0162144	0.0398726	-0.406655	0.684261	0.820457
Cingulum	Limbic	FW-corrected FA	Language Decline	Longitudinal	-0.0220268	0.0544169	-0.404778	0.685641	0.798805
Superior Temporal Gyrus	Limbic	FW-corrected MD	Memory Decline	Longitudinal	-0.0546813	0.13577	-0.402749	0.687133	0.820457
Middle Frontal Gyrus	Prefrontal TC	FW-corrected MD	Executive Function Decline	Longitudinal	0.0606935	0.151625	0.400287	0.688945	0.898624
IFG Pars Triangularis	Prefrontal TC	FW-corrected AxD	Language Decline	Longitudinal	0.0312759	0.0812351	0.385005	0.700233	0.808007
S1 Projection	Projection	FW-corrected MD	Language Decline	Longitudinal	-0.069968	0.18193	-0.384587	0.700543	0.808007
IPL	Parietal TC	FW-corrected AxD	Executive Function Decline	Longitudinal	-0.0241912	0.0630866	-0.38346	0.701379	0.903082
S1 CC	Motor TC	FW-corrected AxD	Memory Decline	Longitudinal	0.0244919	0.0643306	0.38072	0.703411	0.835736
preSMA CC	Motor TC	FW-corrected MD	Language Decline	Longitudinal	-0.0598075	0.157218	-0.380412	0.70364	0.808007
PMd CC	Motor TC	FW-corrected MD	Executive Function Decline	Longitudinal	0.0545093	0.145801	0.37386	0.708509	0.903082
S1 CC	Motor TC	FW-corrected MD	Executive Function Decline	Longitudinal	0.0418117	0.112147	0.372828	0.709276	0.903082
Superior Frontal Gyrus	Prefrontal TC	FW-corrected RD	Memory Decline	Longitudinal	-0.0305328	0.0821914	-0.371485	0.710276	0.839736
Gyrus Rectus	Prefrontal TC	FW	Language Decline	Longitudinal	-0.00526339	0.0142006	-0.370646	0.710901	0.812458
Medial Orbital Gyrus	Prefrontal TC	FW-corrected MD	Executive Function Decline	Longitudinal	0.0284717	0.0776694	0.366575	0.713936	0.903082
ILF	Limbic	FW-corrected FA	Executive Function Decline	Longitudinal	-0.0156783	0.0429058	-0.365412	0.714804	0.903082
IFOF	Association	FW-corrected AxD	Memory Decline	Longitudinal	0.0299373	0.0821261	0.364528	0.715464	0.841722
PMd CC	Motor TC	FW-corrected RD	Language Decline	Longitudinal	0.0262564	0.072112	0.364106	0.715779	0.814156
Superior Temporal Gyrus	Limbic	FW-corrected AxD	Language Decline	Longitudinal	-0.0264157	0.0749635	-0.352381	0.724553	0.817812
Angular Gyrus	Parietal TC	FW-corrected FA	Executive Function Decline	Longitudinal	0.0154336	0.0440954	0.350006	0.726334	0.903082
IPL	Parietal TC	FW-corrected AxD	Language Decline	Longitudinal	0.0241949	0.069166	0.349809	0.726482	0.817812
Cingulum	Limbic	FW-corrected FA	Memory Decline	Longitudinal	0.0199617	0.0574167	0.347664	0.728093	0.849148
PMv CC	Motor TC	FW-corrected RD	Memory Decline	Longitudinal	0.0266652	0.0769218	0.346653	0.728852	0.849148
IPL	Parietal TC	FW-corrected FA	Language Decline	Longitudinal	0.0158485	0.0457825	0.346169	0.729216	0.817812
Gyrus Rectus	Prefrontal TC	FW-corrected FA	Executive Function Decline	Longitudinal	0.0105717	0.0305925	0.345565	0.729669	0.903082
Cingulum	Limbic	FW-corrected RD	Executive Function Decline	Longitudinal	0.0249418	0.0724944	0.344051	0.730808	0.903082
IFG Pars Opercularis	Prefrontal TC	FW-corrected AxD	Executive Function Decline	Longitudinal	-0.0248763	0.0733436	-0.339175	0.734478	0.903082
IPL	Parietal TC	FW-corrected MD	Executive Function Decline	Longitudinal	-0.0447424	0.132556	-0.337537	0.735712	0.903082
Cuneus	Occipital TC	FW-corrected AxD	Executive Function Decline	Longitudinal	0.0169773	0.0507488	0.334537	0.737975	0.903082
IFG Pars Opercularis	Prefrontal TC	FW-corrected FA	Memory Decline	Longitudinal	-0.0161352	0.0490886	-0.328695	0.742386	0.860738
Lateral Orbital Gyrus	Prefrontal TC	FW-corrected MD	Executive Function Decline	Longitudinal	-0.0275354	0.0854192	-0.322356	0.747183	0.903082
Medial Orbital Gyrus	Prefrontal TC	FW-corrected RD	Language Decline	Longitudinal	-0.0120353	0.037508	-0.320873	0.748306	0.831889
IFOF	Association	FW-corrected RD	Language Decline	Longitudinal	0.0214848	0.0670658	0.320354	0.7487	0.831889
UF	Limbic	FW-corrected AxD	Memory Decline	Longitudinal	0.0274986	0.0859499	0.319937	0.749016	0.864249
Olfactory Cortex	Prefrontal TC	FW-corrected RD	Executive Function Decline	Longitudinal	0.0146122	0.0460498	0.317314	0.751006	0.903082
Corticostriatal	Projection	FW-corrected MD	Executive Function Decline	Longitudinal	0.0536403	0.170706	0.314227	0.753349	0.903082
PMv CC	Motor TC	FW-corrected MD	Memory Decline	Longitudinal	-0.0473259	0.151801	-0.311763	0.75522	0.864714
Olfactory Cortex	Prefrontal TC	FW-corrected FA	Executive Function Decline	Longitudinal	0.00976757	0.0314689	0.310388	0.756266	0.903082
Middle Temporal Gyrus	Limbic	FW-corrected RD	Executive Function Decline	Longitudinal	-0.0154547	0.0499297	-0.30953	0.756918	0.903082
Angular Gyrus	Parietal TC	FW-corrected RD	Executive Function Decline	Longitudinal	-0.0180196	0.0584143	-0.308479	0.757718	0.903082
S1 CC	Motor TC	FW-corrected MD	Memory Decline	Longitudinal	0.0398029	0.129624	0.307066	0.758793	0.864714
PMd CC	Motor TC	FW-corrected RD	Memory Decline	Longitudinal	0.0233285	0.0764415	0.305182	0.760228	0.864714
IPL	Parietal TC	FW-corrected FA	Executive Function Decline	Longitudinal	0.012562	0.0417024	0.30123	0.763239	0.903082
M1 CC	Motor TC	FW-corrected FA	Executive Function Decline	Longitudinal	-0.0134179	0.0446637	-0.30042	0.763856	0.903082
M1 CC	Motor TC	FW-corrected FA	Language Decline	Longitudinal	0.0141111	0.0491087	0.287343	0.773849	0.85169
Olfactory Cortex	Prefrontal TC	FW-corrected FA	Language Decline	Longitudinal	0.00968703	0.0345633	0.280269	0.779271	0.85169
Paracentral	Parietal TC	FW-corrected MD	Language Decline	Longitudinal	-0.0229744	0.0821002	-0.279833	0.779605	0.85169
Cingulum	Limbic	FW-corrected MD	Executive Function Decline	Longitudinal	0.0468166	0.167569	0.279388	0.779947	0.917585
UF	Limbic	FW-corrected RD	Language Decline	Longitudinal	0.0214912	0.0771993	0.278387	0.780716	0.85169
M1 CC	Motor TC	FW-corrected RD	Executive Function Decline	Longitudinal	0.0155766	0.0576146	0.270358	0.786885	0.919873
preSMA CC	Motor TC	FW-corrected FA	Executive Function Decline	Longitudinal	-0.0118528	0.0444116	-0.266885	0.789557	0.919873
preSMA CC	Motor TC	FW-corrected FA	Language Decline	Longitudinal	0.0129694	0.0487931	0.265805	0.79039	0.856008
Middle Temporal Gyrus	Limbic	FW-corrected AxD	Language Decline	Longitudinal	0.0202568	0.0767406	0.263964	0.791808	0.856008
SPL	Parietal TC	FW-corrected RD	Memory Decline	Longitudinal	-0.0142129	0.0544737	-0.260913	0.794159	0.899048
S1 CC	Motor TC	FW-corrected RD	Language Decline	Longitudinal	-0.0135129	0.055167	-0.244946	0.806498	0.86798
preSMA CC	Motor TC	FW-corrected RD	Language Decline	Longitudinal	-0.0135817	0.0569269	-0.238581	0.81143	0.86939
SPL	Parietal TC	FW-corrected AxD	Executive Function Decline	Longitudinal	-0.0133223	0.0571909	-0.232944	0.815805	0.945202
SPL	Parietal TC	FW-corrected MD	Memory Decline	Longitudinal	0.0311849	0.135768	0.229692	0.818331	0.916689
preSMA CC	Motor TC	FW-corrected RD	Executive Function Decline	Longitudinal	0.0118415	0.0517989	0.228606	0.819175	0.945202
SPL	Parietal TC	FW-corrected AxD	Memory Decline	Longitudinal	0.0149146	0.0659598	0.226116	0.821111	0.916689
preSMA CC	Motor TC	FW-corrected MD	Memory Decline	Longitudinal	0.037553	0.166163	0.226001	0.821201	0.916689
SMA CC	Motor TC	FW-corrected AxD	Language Decline	Longitudinal	0.0136445	0.0629615	0.216712	0.828433	0.883661
SMA CC	Motor TC	FW-corrected RD	Executive Function Decline	Longitudinal	0.0110076	0.0527904	0.208516	0.834826	0.954787
IFG Pars Triangularis	Prefrontal TC	FW-corrected RD	Memory Decline	Longitudinal	0.0188756	0.0907208	0.208063	0.83518	0.927978
PMd CC	Motor TC	FW-corrected AxD	Executive Function Decline	Longitudinal	-0.0168729	0.0812243	-0.207732	0.835438	0.954787
Inferior Temporal Gyrus	Limbic	FW-corrected AxD	Language Decline	Longitudinal	0.0146059	0.0715769	0.204059	0.838308	0.890238
Cingulum	Limbic	FW-corrected FA	Executive Function Decline	Longitudinal	0.00992832	0.0496539	0.19995	0.841519	0.955725
Middle Frontal Gyrus	Prefrontal TC	FW-corrected FA	Executive Function Decline	Longitudinal	-0.00838633	0.0437727	-0.191588	0.848065	0.955725
SMA Projection	Projection	FW-corrected FA	Executive Function Decline	Longitudinal	-0.0100775	0.0526495	-0.191408	0.848206	0.955725
IFOF	Association	FW-corrected MD	Memory Decline	Longitudinal	0.0411167	0.215256	0.191013	0.848515	0.937308
Cingulum	Limbic	FW-corrected RD	Memory Decline	Longitudinal	-0.0156787	0.0836878	-0.187347	0.851388	0.937308
M1 CC	Motor TC	FW-corrected MD	Language Decline	Longitudinal	-0.0277927	0.148964	-0.186573	0.851996	0.900788
IPL	Parietal TC	FW-corrected MD	Memory Decline	Longitudinal	0.0268223	0.15308	0.175218	0.860908	0.94245
Lateral Orbital Gyrus	Prefrontal TC	FW-corrected AxD	Executive Function Decline	Longitudinal	0.00759237	0.0434939	0.174562	0.861424	0.961163
IFG Pars Opercularis	Prefrontal TC	FW-corrected FA	Executive Function Decline	Longitudinal	-0.00737935	0.0422978	-0.174462	0.861503	0.961163
Calcarine Sulcus	Occipital TC	FW-corrected MD	Memory Decline	Longitudinal	0.0184953	0.10791	0.171396	0.863913	0.94245
Middle Frontal Gyrus	Prefrontal TC	FW-corrected FA	Language Decline	Longitudinal	0.00799842	0.0480264	0.166542	0.86773	0.9134
preSMA Projection	Projection	FW-corrected RD	Executive Function Decline	Longitudinal	-0.00843004	0.0510901	-0.165003	0.868941	0.961163
Paracentral	Parietal TC	FW-corrected FA	Executive Function Decline	Longitudinal	0.00562993	0.0341491	0.164863	0.869052	0.961163
Superior Frontal Gyrus	Prefrontal TC	FW-corrected AxD	Executive Function Decline	Longitudinal	0.00971211	0.0706821	0.137405	0.89071	0.980598
Middle Occipital	Occipital TC	FW-corrected MD	Memory Decline	Longitudinal	0.0185602	0.137889	0.134602	0.892926	0.969295
preSMA CC	Motor TC	FW-corrected AxD	Language Decline	Longitudinal	-0.00932004	0.0693148	-0.13446	0.893039	0.93028
PMd Projection	Projection	FW-corrected MD	Language Decline	Longitudinal	-0.0206589	0.157522	-0.131149	0.895657	0.93028
PMv CC	Motor TC	FW-corrected MD	Language Decline	Longitudinal	-0.0184984	0.143341	-0.129052	0.897317	0.93028
Caudate to Superior Frontal	Projection	FW-corrected AxD	Language Decline	Longitudinal	0.0117576	0.0928849	0.126583	0.89927	0.93028
M1 Projection	Projection	FW-corrected MD	Executive Function Decline	Longitudinal	-0.0216176	0.171091	-0.126352	0.899454	0.985703
Paracentral	Parietal TC	FW-corrected MD	Memory Decline	Longitudinal	-0.0106005	0.0870223	-0.121814	0.903046	0.969295
Middle Temporal Gyrus	Limbic	FW-corrected RD	Memory Decline	Longitudinal	-0.00676579	0.0578593	-0.116935	0.906912	0.969295
PMd Projection	Projection	FW-corrected MD	Memory Decline	Longitudinal	-0.0195872	0.167616	-0.116858	0.906973	0.969295
Angular Gyrus	Parietal TC	FW-corrected RD	Memory Decline	Longitudinal	0.00777059	0.0677706	0.11466	0.908714	0.969295
PMv CC	Motor TC	FW-corrected MD	Executive Function Decline	Longitudinal	-0.0143126	0.13083	-0.109399	0.912886	0.994082
Medial Orbital Gyrus	Prefrontal TC	FW-corrected RD	Executive Function Decline	Longitudinal	0.00362697	0.034136	0.106251	0.915384	0.994082
Superior Occipital	Occipital TC	FW-corrected MD	Memory Decline	Longitudinal	-0.0107169	0.108854	-0.0984516	0.921574	0.978662
PMd CC	Motor TC	FW-corrected FA	Memory Decline	Longitudinal	-0.00451406	0.0537642	-0.0839604	0.933088	0.981836
Corticostriatal	Projection	FW-corrected MD	Memory Decline	Longitudinal	0.0163878	0.197577	0.0829438	0.933896	0.981836
Gyrus Rectus	Prefrontal TC	FW-corrected RD	Executive Function Decline	Longitudinal	0.00354003	0.0427483	0.082811	0.934002	0.996134
Superior Occipital	Occipital TC	FW-corrected MD	Language Decline	Longitudinal	0.00805651	0.103224	0.0780485	0.937789	0.960999
IPL	Parietal TC	FW-corrected RD	Executive Function Decline	Longitudinal	0.00460886	0.0595688	0.0773704	0.938329	0.996134
IPL	Parietal TC	FW-corrected RD	Memory Decline	Longitudinal	0.00528713	0.0691644	0.0764429	0.939067	0.981836
Lingual Gyrus	Occipital TC	FW-corrected RD	Language Decline	Longitudinal	-0.00286068	0.0381018	-0.0750799	0.940151	0.960999
IFG Pars Orbitalis	Prefrontal TC	FW-corrected MD	Executive Function Decline	Longitudinal	-0.00798103	0.107703	-0.0741025	0.940929	0.996134
Superior Temporal Gyrus	Limbic	FW-corrected MD	Language Decline	Longitudinal	0.00930361	0.128627	0.0723303	0.942339	0.960999
Medial Orbital Gyrus	Prefrontal TC	FW-corrected AxD	Executive Function Decline	Longitudinal	0.00316553	0.0439121	0.0720879	0.942532	0.996134
Cingulum	Limbic	FW-corrected AxD	Language Decline	Longitudinal	0.00589179	0.0853766	0.0690094	0.944982	0.960999
Angular Gyrus	Parietal TC	FW-corrected MD	Memory Decline	Longitudinal	0.0102225	0.15081	0.0677834	0.945958	0.981836
Cuneus	Occipital TC	FW-corrected MD	Memory Decline	Longitudinal	0.00693311	0.106635	0.0650175	0.94816	0.981836
Gyrus Rectus	Prefrontal TC	FW-corrected RD	Memory Decline	Longitudinal	-0.00319767	0.0500989	-0.0638272	0.949108	0.981836
Inferior Temporal Gyrus	Limbic	FW-corrected RD	Executive Function Decline	Longitudinal	-0.00321761	0.0506877	-0.0634791	0.949385	0.996134
Superior Frontal Gyrus	Prefrontal TC	FW-corrected RD	Language Decline	Longitudinal	0.0047473	0.0775691	0.061201	0.951199	0.96324
M1 CC	Motor TC	FW-corrected AxD	Executive Function Decline	Longitudinal	-0.00360053	0.0659301	-0.0546114	0.956448	0.996134
M1 CC	Motor TC	FW-corrected MD	Memory Decline	Longitudinal	0.0078016	0.157283	0.0496025	0.960439	0.988019
Middle Frontal Gyrus	Prefrontal TC	FW-corrected AxD	Executive Function Decline	Longitudinal	-0.00382461	0.0779397	-0.0490714	0.960862	0.996134
ILF	Limbic	FW-corrected AxD	Executive Function Decline	Longitudinal	0.00374988	0.080108	0.0468104	0.962664	0.996134
Caudate to Superior Frontal	Projection	FW-corrected AxD	Memory Decline	Longitudinal	-0.00454545	0.0988351	-0.0459902	0.963318	0.988019
Caudate to Superior Frontal	Projection	FW-corrected RD	Executive Function Decline	Longitudinal	0.00339112	0.0797254	0.042535	0.966072	0.996134
Cingulum	Limbic	FW-corrected AxD	Executive Function Decline	Longitudinal	-0.00330514	0.0778361	-0.0424628	0.96613	0.996134
Cuneus	Occipital TC	FW-corrected MD	Language Decline	Longitudinal	-0.00406196	0.101069	-0.0401899	0.967942	0.976076
IPL	Parietal TC	FW-corrected AxD	Memory Decline	Longitudinal	-0.00287015	0.0731659	-0.039228	0.968709	0.989319
Paracentral	Parietal TC	FW-corrected RD	Executive Function Decline	Longitudinal	-0.00162577	0.0443015	-0.0366979	0.970726	0.996134
Olfactory Cortex	Prefrontal TC	FW-corrected RD	Language Decline	Longitudinal	0.00139126	0.0505767	0.027508	0.978055	0.980967
Medial Orbital Gyrus	Prefrontal TC	FW-corrected FA	Executive Function Decline	Longitudinal	-0.00084705	0.0316155	-0.0267922	0.978625	0.996134
Caudate to Middle Frontal	Projection	FW-corrected MD	Executive Function Decline	Longitudinal	0.00389248	0.161803	0.024057	0.980807	0.996134
ILF	Limbic	FW-corrected FA	Language Decline	Longitudinal	0.00112062	0.0469735	0.0238565	0.980967	0.980967
Medial Orbitofrontal Gyrus	Prefrontal TC	FW-corrected MD	Executive Function Decline	Longitudinal	0.00280579	0.118287	0.0237202	0.981076	0.996134
SMA CC	Motor TC	FW-corrected AxD	Executive Function Decline	Longitudinal	-0.00125621	0.0573877	-0.02189	0.982536	0.996134
M1 Projection	Projection	FW-corrected MD	Memory Decline	Longitudinal	0.00385759	0.198392	0.0194443	0.984487	0.995662
Medial Frontal Gyrus	Prefrontal TC	FW-corrected AxD	Executive Function Decline	Longitudinal	-0.00112622	0.0632853	-0.017796	0.985802	0.996134
Angular Gyrus	Parietal TC	FW-corrected AxD	Memory Decline	Longitudinal	0.00135792	0.0766181	0.0177232	0.98586	0.995662
SMA CC	Motor TC	FW-corrected FA	Executive Function Decline	Longitudinal	-0.000667129	0.0437467	-0.0152498	0.987833	0.996134
IFG Pars Opercularis	Prefrontal TC	FW-corrected AxD	Memory Decline	Longitudinal	-0.000935442	0.0851028	-0.0109919	0.99123	0.995662
M1 CC	Motor TC	FW-corrected MD	Executive Function Decline	Longitudinal	-0.00100031	0.136259	-0.00734118	0.994143	0.996867
PMd CC	Motor TC	FW-corrected AxD	Memory Decline	Longitudinal	-0.00055013	0.0944115	-0.00582694	0.995351	0.995662
Inferior Occipital	Occipital TC	FW-corrected MD	Memory Decline	Longitudinal	-0.000529611	0.0974003	-0.00543747	0.995662	0.995662
UF	Limbic	FW-corrected AxD	Executive Function Decline	Longitudinal	0.000289863	0.0738244	0.00392638	0.996867	0.996867

## Sheet: eTable 7
eTable 7. ANOVA Results From Microstructural Bootstrapped Analysis
OUTCOME	PREDICTOR	DOF	SUMSQ	MEANSQ	FVAL	PVAL
Language Decline Delta R2	MICRO	4	15456	3863.99	7788.85	0
Executive Function Decline Delta R2	MICRO	4	5333.63	1333.41	2635.14	0
Memory Decline Delta R2	MICRO	4	3682.2	920.55	1685.55	0

## Sheet: eTable 8
eTable 8. Post Hoc t Tests for Microstructural ANOVA
OUTCOME	MICRO1	MICRO2	PVAL
Memory Decline Delta R2	FW-corrected AxD	FW	0
Memory Decline Delta R2	FW-corrected FA	FW	0
Memory Decline Delta R2	FW-corrected MD	FW	0
Memory Decline Delta R2	FW-corrected RD	FW	0
Executive Function Decline Delta R2	FW-corrected AxD	FW	0
Executive Function Decline Delta R2	FW-corrected MD	FW	0
Executive Function Decline Delta R2	FW-corrected RD	FW	0
Executive Function Decline Delta R2	FW-corrected MD	FW-corrected AxD	0
Executive Function Decline Delta R2	FW-corrected MD	FW-corrected FA	0
Executive Function Decline Delta R2	FW-corrected RD	FW-corrected FA	0
Language Decline Delta R2	FW-corrected AxD	FW	0
Language Decline Delta R2	FW-corrected FA	FW	0
Language Decline Delta R2	FW-corrected MD	FW	0
Language Decline Delta R2	FW-corrected RD	FW	0
Language Decline Delta R2	FW-corrected MD	FW-corrected FA	0
Executive Function Decline Delta R2	FW-corrected FA	FW	4.97282e-226
Language Decline Delta R2	FW-corrected RD	FW-corrected FA	2.38663e-208
Language Decline Delta R2	FW-corrected FA	FW-corrected AxD	1.12651e-122
Executive Function Decline Delta R2	FW-corrected RD	FW-corrected AxD	5.46376e-95
Executive Function Decline Delta R2	FW-corrected RD	FW-corrected MD	7.59611e-93
Executive Function Decline Delta R2	FW-corrected FA	FW-corrected AxD	2.43658e-89
Language Decline Delta R2	FW-corrected MD	FW-corrected AxD	1.38342e-70
Language Decline Delta R2	FW-corrected RD	FW-corrected MD	1.68358e-25
Language Decline Delta R2	FW-corrected RD	FW-corrected AxD	4.4162e-12
Memory Decline Delta R2	FW-corrected RD	FW-corrected AxD	0.0385586
Memory Decline Delta R2	FW-corrected RD	FW-corrected FA	0.319912
Memory Decline Delta R2	FW-corrected RD	FW-corrected MD	0.361911
Memory Decline Delta R2	FW-corrected FA	FW-corrected AxD	1
Memory Decline Delta R2	FW-corrected MD	FW-corrected AxD	1
Memory Decline Delta R2	FW-corrected MD	FW-corrected FA	1

## Sheet: eTable 9
eTable 9. Bootstrapped Means for Microstructural Analysis
	Memory Decline									Executive Function Decline									Language Decline
MICRO	Delta R2	Delta R2 CI Lower	Delta R2 CI Upper	Mean β	β CI Lower	β CI Upper	Mean zval	Zval CI Lower	Zval CI Upper	Delta R2	Delta R2 CI Lower	Delta R2 CI Upper	Mean β	β CI Lower	β CI Upper	Mean zval	Zval CI Lower	Zval CI Upper	Delta R2	Delta R2 CI Lower	Delta R2 CI Upper	Mean β	β CI Lower	β CI Upper	Mean zval	Zval CI Lower	Zval CI Upper
FW	1.55037	0.0650041	3.21205	-0.130043	-0.504991	0.251507	-0.953501	-3.57791	1.60636	1.58542	0.192356	3.07108	0.088155	-0.278029	0.478651	0.603401	-2.0519	3.12608	1.90635	0.425608	3.43276	-0.134974	-0.503868	0.218353	-0.995934	-3.56069	1.51115
FW-corrected RD	1.24942	-0.169271	2.71033	343.671	-495.627	1319.09	0.815359	-1.42211	3.14583	1.24947	-0.0662799	2.71889	234.155	-534.786	1080.11	0.583914	-1.46985	2.63026	1.25994	-0.121962	2.61004	142.211	-596.429	1023.96	0.320306	-1.6871	2.43549
FW-corrected MD	1.23943	-0.189972	2.71675	260.42	-934.104	1628.85	0.452848	-1.53418	2.68537	1.15507	-0.131143	2.58852	253.081	-926.013	1594.49	0.397024	-1.68721	2.36699	1.2115	-0.175785	2.59807	-66.8776	-1246.15	1121.7	-0.117707	-2.05067	1.87201
FW-corrected FA	1.23919	-0.162856	2.66228	-0.157301	-0.748625	0.3329	-0.590731	-2.90795	1.80731	1.43755	0.0595684	2.92733	-0.0765143	-0.521635	0.35913	-0.332171	-2.31532	1.77783	1.40047	0.00148862	2.78041	-0.0713163	-0.583528	0.38252	-0.264161	-2.3935	1.9615
FW-corrected AxD	1.23564	-0.182655	2.66498	-104.085	-568.197	270.683	-0.466379	-2.70546	1.83903	1.34497	0.00532594	2.80116	-18.9246	-359.464	323.531	-0.11463	-2.06188	1.7942	1.29287	-0.100364	2.67499	-101.825	-534.842	223.572	-0.494339	-2.48607	1.55937

## Sheet: eTable 10
eTable 10. ANOVA Results From Tract-Type Bootstrapped Analysis
MICRO	OUTCOME	PREDICTOR	DOF	SUMSQ	MEANSQ	FVAL	PVAL
FW	Memory Decline Delta R2	TYPE	6	2961.82	493.637	854.978	0
FW	Language Decline Delta R2	TYPE	6	2162.13	360.355	685.668	0
FW	Executive Function Decline Delta R2	TYPE	6	629.024	104.837	201.159	2.48249e-254

## Sheet: eTable 11
eTable 11. Post Hoc t Tests for Tract-Type ANOVA
MICRO	OUTCOME	TRACT-TYPE1	TRACT-TYPE2	PVAL
FW	Memory Decline Delta R2	Motor TC	Limbic	0
FW	Memory Decline Delta R2	Prefrontal TC	Limbic	0
FW	Memory Decline Delta R2	Projection	Limbic	0
FW	Language Decline Delta R2	Motor TC	Limbic	0
FW	Language Decline Delta R2	Occipital TC	Limbic	0
FW	Language Decline Delta R2	Prefrontal TC	Limbic	0
FW	Language Decline Delta R2	Projection	Limbic	0
FW	Language Decline Delta R2	Parietal TC	Limbic	3.35861e-256
FW	Memory Decline Delta R2	Parietal TC	Limbic	2.74609e-242
FW	Memory Decline Delta R2	Limbic	Association	2.23332e-220
FW	Memory Decline Delta R2	Occipital TC	Limbic	3.83793e-206
FW	Executive Function Decline Delta R2	Projection	Limbic	6.72557e-200
FW	Memory Decline Delta R2	Projection	Occipital TC	7.1723e-185
FW	Language Decline Delta R2	Limbic	Association	2.28181e-147
FW	Memory Decline Delta R2	Occipital TC	Motor TC	7.87534e-127
FW	Memory Decline Delta R2	Projection	Parietal TC	1.92039e-117
FW	Executive Function Decline Delta R2	Prefrontal TC	Limbic	1.45285e-104
FW	Executive Function Decline Delta R2	Projection	Parietal TC	1.46383e-100
FW	Executive Function Decline Delta R2	Motor TC	Limbic	5.54025e-89
FW	Memory Decline Delta R2	Parietal TC	Motor TC	8.12936e-79
FW	Executive Function Decline Delta R2	Projection	Occipital TC	3.35831e-77
FW	Memory Decline Delta R2	Projection	Prefrontal TC	3.43017e-75
FW	Language Decline Delta R2	Motor TC	Association	2.58844e-67
FW	Language Decline Delta R2	Parietal TC	Motor TC	4.98648e-62
FW	Language Decline Delta R2	Prefrontal TC	Motor TC	1.05293e-60
FW	Memory Decline Delta R2	Projection	Association	7.43824e-55
FW	Language Decline Delta R2	Projection	Association	1.55778e-47
FW	Memory Decline Delta R2	Prefrontal TC	Occipital TC	6.06591e-46
FW	Language Decline Delta R2	Projection	Parietal TC	8.34951e-41
FW	Memory Decline Delta R2	Prefrontal TC	Motor TC	9.11749e-40
FW	Executive Function Decline Delta R2	Prefrontal TC	Parietal TC	6.18869e-39
FW	Executive Function Decline Delta R2	Parietal TC	Motor TC	1.9813e-37
FW	Language Decline Delta R2	Projection	Prefrontal TC	3.57797e-37
FW	Memory Decline Delta R2	Motor TC	Association	2.24285e-36
FW	Executive Function Decline Delta R2	Projection	Association	2.5073e-31
FW	Language Decline Delta R2	Occipital TC	Motor TC	1.17957e-29
FW	Executive Function Decline Delta R2	Projection	Prefrontal TC	2.16287e-27
FW	Executive Function Decline Delta R2	Limbic	Association	2.17254e-25
FW	Executive Function Decline Delta R2	Occipital TC	Motor TC	1.6422e-22
FW	Executive Function Decline Delta R2	Prefrontal TC	Occipital TC	3.36865e-22
FW	Executive Function Decline Delta R2	Occipital TC	Limbic	4.38034e-21
FW	Memory Decline Delta R2	Prefrontal TC	Parietal TC	5.69121e-18
FW	Language Decline Delta R2	Occipital TC	Association	1.38796e-14
FW	Language Decline Delta R2	Projection	Occipital TC	1.78621e-13
FW	Executive Function Decline Delta R2	Projection	Motor TC	1.78703e-13
FW	Memory Decline Delta R2	Occipital TC	Association	1.27959e-10
FW	Language Decline Delta R2	Prefrontal TC	Association	5.60488e-09
FW	Language Decline Delta R2	Parietal TC	Occipital TC	1.54293e-07
FW	Executive Function Decline Delta R2	Parietal TC	Limbic	2.3762e-07
FW	Executive Function Decline Delta R2	Parietal TC	Association	6.51657e-07
FW	Executive Function Decline Delta R2	Motor TC	Association	1.11523e-06
FW	Language Decline Delta R2	Projection	Motor TC	1.77994e-05
FW	Executive Function Decline Delta R2	Prefrontal TC	Association	5.50715e-05
FW	Memory Decline Delta R2	Parietal TC	Occipital TC	0.0011265
FW	Memory Decline Delta R2	Prefrontal TC	Association	0.00526486
FW	Language Decline Delta R2	Prefrontal TC	Parietal TC	0.00950637
FW	Executive Function Decline Delta R2	Parietal TC	Occipital TC	0.0127378
FW	Memory Decline Delta R2	Parietal TC	Association	0.0195128
FW	Language Decline Delta R2	Prefrontal TC	Occipital TC	0.0225611
FW	Language Decline Delta R2	Parietal TC	Association	0.0517184
FW	Executive Function Decline Delta R2	Occipital TC	Association	0.113611
FW	Memory Decline Delta R2	Projection	Motor TC	0.118176
FW	Executive Function Decline Delta R2	Prefrontal TC	Motor TC	1

## Sheet: eTable 12
eTable 12. Bootstrapped Means for Tract-Type Analysis
		Memory Decline									Executive Function Decline									Language Decline
TRACT-TYPE	MICRO	Delta R2	Delta R2 CI Lower	Delta R2 CI Upper	Mean β	β CI Lower	β CI Upper	Mean zval	Zval CI Lower	Zval CI Upper	Delta R2	Delta R2 CI Lower	Delta R2 CI Upper	Mean β	β CI Lower	β CI Upper	Mean zval	Zval CI Lower	Zval CI Upper	Delta R2	Delta R2 CI Lower	Delta R2 CI Upper	Mean β	β CI Lower	β CI Upper	Mean zval	Zval CI Lower	Zval CI Upper
Limbic	FW	2.07123	0.454264	3.95414	-0.261653	-0.698921	0.130227	-1.74876	-4.49277	0.875265	1.77651	0.347803	3.27603	0.00319735	-0.404164	0.403458	0.00979392	-2.74406	2.63598	2.38121	0.8647	3.89502	-0.242831	-0.676814	0.127344	-1.61434	-4.16593	0.918632
Occipital TC	FW	1.65829	0.270465	3.12955	-0.178984	-0.485826	0.144556	-1.26736	-3.40024	0.994096	1.65277	0.268235	3.0583	0.0637586	-0.266697	0.385273	0.458238	-1.91257	2.71832	1.83794	0.437805	3.18862	-0.153536	-0.46034	0.160091	-1.11624	-3.28049	1.14515
Parietal TC	FW	1.59952	0.2042	3.09851	-0.109285	-0.398809	0.187836	-0.877239	-3.20767	1.43821	1.70017	0.278143	3.17716	0.0842206	-0.224119	0.381266	0.681035	-1.79233	3.02891	1.91823	0.467038	3.32196	-0.118985	-0.415613	0.17727	-0.956214	-3.2702	1.43857
Association	FW	1.54141	0.137412	3.0336	-0.133797	-0.465062	0.208705	-0.968474	-3.32098	1.48408	1.60787	0.220612	3.04763	0.0822983	-0.266447	0.427873	0.593113	-1.9637	3.11685	1.96893	0.594025	3.37722	-0.130904	-0.458166	0.200699	-0.97082	-3.40077	1.47152
Prefrontal TC	FW	1.48462	0.0718544	2.99003	-0.131904	-0.426725	0.168645	-1.08845	-3.43963	1.40199	1.53863	0.173716	2.98605	0.0610504	-0.248941	0.363541	0.514066	-2.10472	3.06772	1.87543	0.480609	3.26521	-0.133892	-0.433048	0.157985	-1.13572	-3.61783	1.35243
Motor TC	FW	1.32318	-0.0753703	2.76324	-0.0541146	-0.377108	0.286488	-0.370932	-2.62632	1.91316	1.52003	0.170399	2.94713	0.137242	-0.226304	0.505691	0.939029	-1.60392	3.39896	1.68465	0.272695	3.07524	-0.0744355	-0.407659	0.275753	-0.521105	-2.85367	1.92085
Projection	FW	1.28811	-0.132678	2.77405	-0.0534712	-0.443978	0.372772	-0.371553	-2.84997	2.05004	1.42664	0.066986	2.92143	0.17805	-0.238775	0.631048	1.01753	-1.5796	3.49187	1.74416	0.283157	3.19607	-0.0907498	-0.478518	0.317743	-0.595362	-3.12935	1.76707

## Sheet: eTable 13
eTable 13. ANOVA Results From Tract-Specific Bootstrapped Analysis
MICRO	OUTCOME	PREDICTOR	DOF	SUMSQ	MEANSQ	FVAL	PVAL
FW	Memory Decline Delta R2	TRACT	47	4908.39	104.434	194.379	0
FW	Language Decline Delta R2	TRACT	47	3499.31	74.4534	149.47	0
FW	Executive Function Decline Delta R2	TRACT	47	1513.78	32.2081	64.0115	0

[truncated: 3 more sheets: eTable 14, eTable 15, eTable 16]
